# Supplementary material for: Co-occurrence of ST412 Klebsiella pneumoniae isolates with hypermucoviscous and non-mucoviscous phenotypes in a short-term hospitalized patient
Source: mSystems. 2024 Jun 21;9(7):e00262-24. doi: 10.1128/msystems.00262-24 (PMC11265266; doi:10.1128/msystems.00262-24)
Supplement: Table S2 — Significant transcriptional changes in GO and KEGG. [file msystems.00262-24-s0007.xlsx]

## Sheet: Sheet1
Table S2: Significant transcriptional changes in GO and KEGG
GO transcriptional changes
translation	gene id	KP47_4_count	KP56_4_count	KP57_4_count	KP58_4_count	Kp59_4_count	KP54_4_count	KP55_4_count	Kp60_4_count	KP47_4_tpm	KP56_4_tpm	KP57_4_tpm	KP58_4_tpm	Kp59_4_tpm	KP54_4_tpm	KP55_4_tpm	Kp60_4_tpm	C_tpm	T_tpm	fc	log2fc	pvalue	padjust	significant	regulate	gene_name	description	location	start	end	strand	cog	cog_description	cog_class1	KO_id	KO_name	KO_des	paths	paths_class1	paths_class2	pfam	go	go_lev2	nr	swissprot	type
	GeFixPreAbcdefg0406	236	263	168	399	315	526	314	1528	22.71	28.34	19.22	38.07	31.6	51.69	31.38	182.54	27.988	88.5367	2.9405	1.55606	0.000177453	0.00919008	yes	up	rplD	MULTISPECIES: 50S ribosomal protein L4	Chr	430786	431391	+	COG0088(J:Translation, ribosomal structure and biogenesis)	COG0088(Ribosomal protein L4)	INFORMATION STORAGE AND PROCESSING	K02926	rplD	large subunit ribosomal protein L4	map03010(Ribosome)	Genetic Information Processing	Translation	PF00573.25(Ribosomal_L4:Ribosomal protein L4/L1 family)	GO:0005737(cellular_component:cytoplasm); GO:0005840(cellular_component:ribosome); GO:1990904(cellular_component:ribonucleoprotein complex); GO:0019843(molecular_function:rRNA binding); GO:0003735(molecular_function:structural constituent of ribosome); GO:0006412(biological_process:translation)	GO:0005488;GO:0005198;GO:0110165;GO:0009987;GO:0008152;GO:0032991	WP_002919794.1(MULTISPECIES: 50S ribosomal protein L4 [Bacteria] >YP_005229167.1 50S ribosomal protein L4 [Klebsiella pneumoniae subsp. pneumoniae HS11286] >A6TEX1.1 RecName: Full=50S ribosomal protein L4 [Klebsiella pneumoniae subsp. pneumoniae MGH 78578] >B5XN95.1 RecName: Full=50S ribosomal protein L4 [Klebsiella pneumoniae 342] >AGT22245.1 50S ribosomal protein L4 [Klebsiella pneumoniae JM45]…	sp|B5XN95|RL4_KLEP3(50S ribosomal protein L4 OS=Klebsiella pneumoniae (strain 342) OX=507522 GN=rplD PE=3 SV=1)	ref_gene
	GeFixPreAbcdefg0408	461	520	327	819	602	1099	662	2767	26.25	32.93	22.01	46.25	35.96	63.94	39.08	194.93	32.68	99.3167	2.8419	1.50685	0.000108634	0.0066624	yes	up	rplB	MULTISPECIES: 50S ribosomal protein L2	Chr	431708	432529	+	COG0090(J:Translation, ribosomal structure and biogenesis)	COG0090(Ribosomal protein L2)	INFORMATION STORAGE AND PROCESSING	K02886	rplB	large subunit ribosomal protein L2	map03010(Ribosome)	Genetic Information Processing	Translation	PF03947.21(Ribosomal_L2_C:Ribosomal Proteins L2, C-terminal domain); PF00181.26(Ribosomal_L2:Ribosomal Proteins L2, RNA binding domain)	GO:0015934(cellular_component:large ribosomal subunit); GO:0005829(cellular_component:cytosol); GO:0019843(molecular_function:rRNA binding); GO:0003735(molecular_function:structural constituent of ribosome); GO:0016740(molecular_function:transferase activity); GO:0006412(biological_process:translation)	GO:0005488;GO:0005198;GO:0110165;GO:0009987;GO:0003824;GO:0008152;GO:0032991	WP_002919786.1(MULTISPECIES: 50S ribosomal protein L2 [Bacteria] >YP_005229165.1 50S ribosomal protein L2 [Klebsiella pneumoniae subsp. pneumoniae HS11286] >A6TEW9.1 RecName: Full=50S ribosomal protein L2 [Klebsiella pneumoniae subsp. pneumoniae MGH 78578] >B5XN97.1 RecName: Full=50S ribosomal protein L2 [Klebsiella pneumoniae 342] >AKR98230.1 50S ribosomal protein L2 [Klebsiella pneumoniae UHKPC…	sp|B5XN97|RL2_KLEP3(50S ribosomal protein L2 OS=Klebsiella pneumoniae (strain 342) OX=507522 GN=rplB PE=3 SV=1)	ref_gene
	GeFixPreAbcdefg0411	621	637	453	1012	742	1185	808	2533	46.13	52.8	39.9	74.56	57.67	89.93	62.29	233.23	54.212	128.483	2.22632	1.15466	0.000627883	0.0196413	yes	up	rpsC	MULTISPECIES: 30S ribosomal protein S3	Chr	433189	433887	+	COG0092(J:Translation, ribosomal structure and biogenesis)	COG0092(Ribosomal protein S3)	INFORMATION STORAGE AND PROCESSING	K02982	rpsC	small subunit ribosomal protein S3	map03010(Ribosome)	Genetic Information Processing	Translation	PF00189.23(Ribosomal_S3_C:Ribosomal protein S3, C-terminal domain); PF07650.20(KH_2:KH domain); PF13083.9(KH_4:KH domain)	GO:0005840(cellular_component:ribosome); GO:1990904(cellular_component:ribonucleoprotein complex); GO:0019843(molecular_function:rRNA binding); GO:0003735(molecular_function:structural constituent of ribosome); GO:0006412(biological_process:translation); GO:0003729(molecular_function:mRNA binding)	GO:0005488;GO:0005198;GO:0110165;GO:0009987;GO:0008152;GO:0032991	WP_002919766.1(MULTISPECIES: 30S ribosomal protein S3 [Bacteria] >YP_005229162.1 30S ribosomal protein S3 [Klebsiella pneumoniae subsp. pneumoniae HS11286] >A6TEW6.1 RecName: Full=30S ribosomal protein S3 [Klebsiella pneumoniae subsp. pneumoniae MGH 78578] >B2VK58.1 RecName: Full=30S ribosomal protein S3 [Erwinia tasmaniensis Et1/99] >B5XNA0.1 RecName: Full=30S ribosomal protein S3 [Klebsiella pn…	sp|B2VK58|RS3_ERWT9(30S ribosomal protein S3 OS=Erwinia tasmaniensis (strain DSM 17950 / CFBP 7177 / CIP 109463 / NCPPB 4357 / Et1/99) OX=465817 GN=rpsC PE=3 SV=1)	ref_gene
	GeFixPreAbcdefg0412	234	260	203	415	274	483	317	1176	44.57	56.11	46.31	78.47	53.78	94.19	62.81	279.53	55.848	145.51	2.42786	1.27969	0.000508439	0.0172299	yes	up	rplP	MULTISPECIES: 50S ribosomal protein L16	Chr	433900	434310	+	COG0197(J:Translation, ribosomal structure and biogenesis)	COG0197(Ribosomal protein L16/L10AE)	INFORMATION STORAGE AND PROCESSING	K02878	rplP	large subunit ribosomal protein L16	map03010(Ribosome)	Genetic Information Processing	Translation	PF00252.21(Ribosomal_L16:Ribosomal protein L16p/L10e)	GO:0000049(molecular_function:tRNA binding); GO:0005840(cellular_component:ribosome); GO:1990904(cellular_component:ribonucleoprotein complex); GO:0019843(molecular_function:rRNA binding); GO:0003735(molecular_function:structural constituent of ribosome); GO:0006412(biological_process:translation)	GO:0005488;GO:0005198;GO:0110165;GO:0009987;GO:0008152;GO:0032991	WP_002919759.1(MULTISPECIES: 50S ribosomal protein L16 [Bacteria] >YP_005229161.1 50S ribosomal protein L16 [Klebsiella pneumoniae subsp. pneumoniae HS11286] >A4WFC1.1 RecName: Full=50S ribosomal protein L16 [Enterobacter sp. 638] >A6TEW5.1 RecName: Full=50S ribosomal protein L16 [Klebsiella pneumoniae subsp. pneumoniae MGH 78578] >B5XNA1.1 RecName: Full=50S ribosomal protein L16 [Klebsiella pneu…	sp|A4WFC1|RL16_ENT38(50S ribosomal protein L16 OS=Enterobacter sp. (strain 638) OX=399742 GN=rplP PE=3 SV=1)	ref_gene
	GeFixPreAbcdefg0413	467	405	348	642	503	835	488	1563	57.65	56.23	51.23	78.62	64.5	105.3	62.6	239.98	61.646	135.96	2.06591	1.04677	0.00118407	0.0280149	yes	up	rpmC	MULTISPECIES: 50S ribosomal protein L29	Chr	434310	434501	+	COG0255(J:Translation, ribosomal structure and biogenesis)	COG0255(Ribosomal protein L29)	INFORMATION STORAGE AND PROCESSING	K02904	rpmC	large subunit ribosomal protein L29	map03010(Ribosome)	Genetic Information Processing	Translation	PF00831.26(Ribosomal_L29:Ribosomal L29 protein)	GO:0003735(molecular_function:structural constituent of ribosome); GO:1990904(cellular_component:ribonucleoprotein complex); GO:0006412(biological_process:translation); GO:0005840(cellular_component:ribosome)	GO:0005198;GO:0110165;GO:0009987;GO:0008152;GO:0032991	WP_002919754.1(MULTISPECIES: 50S ribosomal protein L29 [Bacteria] >YP_005229160.1 50S ribosomal protein L29 [Klebsiella pneumoniae subsp. pneumoniae HS11286] >A6TEW4.1 RecName: Full=50S ribosomal protein L29 [Klebsiella pneumoniae subsp. pneumoniae MGH 78578] >B5XNA2.1 RecName: Full=50S ribosomal protein L29 [Klebsiella pneumoniae 342] >AGT22250.1 50S ribosomal protein L29 [Klebsiella pneumoniae …	sp|B5XNA2|RL29_KLEP3(50S ribosomal protein L29 OS=Klebsiella pneumoniae (strain 342) OX=507522 GN=rpmC PE=3 SV=1)	ref_gene
	GeFixPreAbcdefg0423	618	905	487	893	997	1201	1038	2848	102.72	170.02	96.82	147.29	171.18	204.15	179.39	589.97	137.606	324.503	2.22447	1.15346	0.000552565	0.018266	yes	up	rplO	MULTISPECIES: 50S ribosomal protein L15	Chr	438531	438965	+	COG0200(J:Translation, ribosomal structure and biogenesis)	COG0200(Ribosomal protein L15)	INFORMATION STORAGE AND PROCESSING	K02876	rplO	large subunit ribosomal protein L15	map03010(Ribosome)	Genetic Information Processing	Translation	PF00828.22(Ribosomal_L27A:Ribosomal proteins 50S-L15, 50S-L18e, 60S-L27A)	GO:0003735(molecular_function:structural constituent of ribosome); GO:0015934(cellular_component:large ribosomal subunit); GO:0006412(biological_process:translation); GO:0019843(molecular_function:rRNA binding)	GO:0005488;GO:0005198;GO:0009987;GO:0008152;GO:0032991	WP_032440389.1(50S ribosomal protein L15 [Klebsiella pneumoniae] >EWD00524.1 50S ribosomal protein L15 [Klebsiella pneumoniae NB60] >MCB7720706.1 50S ribosomal protein L15 [Klebsiella pneumoniae] >MCD9766759.1 50S ribosomal protein L15 [Klebsiella pneumoniae] >MCE0017601.1 50S ribosomal protein L15 [Klebsiella pneumoniae] >UHL78334.1 50S ribosomal protein L15 [Klebsiella pneumoniae])	sp|B5XNB2|RL15_KLEP3(50S ribosomal protein L15 OS=Klebsiella pneumoniae (strain 342) OX=507522 GN=rplO PE=3 SV=1)	ref_gene
	GeFixPreAbcdefg0410	97	120	92	167	122	170	155	532	28.54	40.28	32.53	48.85	36.69	51.48	47.56	196.39	37.378	98.4767	2.44441	1.28948	0.000785993	0.0222031	yes	up	rplV	MULTISPECIES: 50S ribosomal protein L22	Chr	432839	433171	+	COG0091(J:Translation, ribosomal structure and biogenesis)	COG0091(Ribosomal protein L22)	INFORMATION STORAGE AND PROCESSING	K02890	rplV	large subunit ribosomal protein L22	map03010(Ribosome)	Genetic Information Processing	Translation	PF00237.22(Ribosomal_L22:Ribosomal protein L22p/L17e)	GO:0003735(molecular_function:structural constituent of ribosome); GO:0015934(cellular_component:large ribosomal subunit); GO:0006412(biological_process:translation); GO:0019843(molecular_function:rRNA binding)	GO:0005488;GO:0005198;GO:0009987;GO:0008152;GO:0032991	WP_002919773.1(MULTISPECIES: 50S ribosomal protein L22 [Bacteria] >YP_005229163.1 50S ribosomal protein L22 [Klebsiella pneumoniae subsp. pneumoniae HS11286] >A6TEW7.1 RecName: Full=50S ribosomal protein L22 [Klebsiella pneumoniae subsp. pneumoniae MGH 78578] >B5XN99.1 RecName: Full=50S ribosomal protein L22 [Klebsiella pneumoniae 342] >AGB76454.1 ribosomal protein L22, bacterial type [Enterobact…	sp|B5XN99|RL22_KLEP3(50S ribosomal protein L22 OS=Klebsiella pneumoniae (strain 342) OX=507522 GN=rplV PE=3 SV=1)	ref_gene
cell adhension
	GeFixPreAbcdefg1140	99	92	54	98	186	47	38	67	5.6	5.79	3.61	5.5	11.04	2.72	2.23	4.69	6.308	3.21333	0.485174	-1.04343	0.00324643	0.0483621	yes	down	-	MULTISPECIES: metal ABC transporter substrate-binding protein	Chr	1128019	1128897	+	COG0803(P:Inorganic ion transport and metabolism)	COG0803(ABC-type Zn uptake system ZnuABC, Zn-binding component ZnuA)	METABOLISM	K02077		zinc/manganese transport system substrate-binding protein				PF01297.20(ZnuA:Zinc-uptake complex component A periplasmic)	GO:0007155(biological_process:cell adhesion); GO:0046872(molecular_function:metal ion binding); GO:0030001(biological_process:metal ion transport)	GO:0009987;GO:0005488;GO:0051179	AHE43061.1(putative ABC transporter metal-binding lipoprotein [Klebsiella pneumoniae subsp. pneumoniae Kp13] >CDI27796.1 putative periplasmic solute binding protein [Klebsiella pneumoniae subsp. pneumoniae BJ1-GA] >BBO95288.1 metal ABC transporter substrate-binding protein [Klebsiella pneumoniae] >BDA87405.1 metal ABC transporter substrate-binding protein [Klebsiella pneumoniae subsp. pneumoniae]…	sp|Q8Y653|MNTA_LISMO(Manganese-binding lipoprotein MntA OS=Listeria monocytogenes serovar 1/2a (strain ATCC BAA-679 / EGD-e) OX=169963 GN=mntA PE=1 SV=1)	ref_gene
	GeFixPreAbcdefg0854	82	91	68	80	64	91	127	417	4.49	5.53	4.39	4.34	3.67	5.09	7.2	28.21	4.484	13.5	2.81552	1.4934	0.00035035	0.0130638	yes	up	fimH	fimbrial adhesin precursor, type 1 - Klebsiella pneumoniae	Chr	844463	843555	-	COG3539(N:Cell motility)	COG3539(Pilin (type 1 fimbrial protein))	CELLULAR PROCESSES AND SIGNALING	K07350	fimH	minor fimbrial subunit				PF09160.13(FimH_man-bind:FimH, mannose binding); PF00419.23(Fimbrial:Fimbrial protein)	GO:0007155(biological_process:cell adhesion); GO:0009289(cellular_component:pilus)	GO:0009987;GO:0110165	WP_004144029.1(fimbrial protein [Klebsiella pneumoniae] >YP_005228661.1 fimbrial protein FimH [Klebsiella pneumoniae subsp. pneumoniae HS11286] >pir|A32801| fimbrial adhesin precursor, type 1 - Klebsiella pneumoniae [Klebsiella pneumoniae] >AGT22729.1 fimbrial protein FimH [Klebsiella pneumoniae JM45] >AGX39328.1 fimbrial protein FimH [Klebsiella pneumoniae CG43] >AHM77754.1 FimH protein precurso…	sp|P08191|FIMH_ECOLI(Type 1 fimbrin D-mannose specific adhesin OS=Escherichia coli (strain K12) OX=83333 GN=fimH PE=1 SV=2)	ref_gene
	GeFixPreAbcdefg0855	8	13	5	21	10	17	19	103	0.98	1.79	0.73	2.55	1.27	2.12	2.41	15.66	1.464	6.73	4.24417	2.08548	0.000671384	0.0205414	yes	up	fimG	MULTISPECIES: type 1 fimbrial protein	Chr	844963	844478	-	COG3539(N:Cell motility)	COG3539(Pilin (type 1 fimbrial protein))	CELLULAR PROCESSES AND SIGNALING	K07349	fimG	minor fimbrial subunit					GO:0007155(biological_process:cell adhesion); GO:0009289(cellular_component:pilus)	GO:0009987;GO:0110165	WP_002916195.1(MULTISPECIES: type 1 fimbrial protein [Klebsiella] >ABR78690.1 fimbrial morphology [Klebsiella pneumoniae subsp. pneumoniae MGH 78578] >AEJ99767.1 fimbrial morphology [Klebsiella pneumoniae KCTC 2242] >AGX39327.1 fimbrial protein FimG [Klebsiella pneumoniae CG43] >AHE42795.1 Protein fimG [Klebsiella pneumoniae subsp. pneumoniae Kp13] >AHM77755.1 FimG protein precursor [Klebsiella p…	sp|P08190|FIMG_ECOLI(Protein FimG OS=Escherichia coli (strain K12) OX=83333 GN=fimG PE=1 SV=2)	ref_gene
	GeFixPreAbcdefg0859	37	72	29	92	42	68	148	666	3.75	8.18	3.5	9.25	4.43	7.04	15.58	83.82	5.822	35.48	5.68121	2.5062	0.00120484	0.0283442	yes	up	fimI	fimbrial protein involved in type 1 pilus biosynthesis	Chr	849513	848977	-	COG3539(N:Cell motility)	COG3539(Pilin (type 1 fimbrial protein))	CELLULAR PROCESSES AND SIGNALING	K07351	fimI	fimbrial protein				PF00419.23(Fimbrial:Fimbrial protein)	GO:0007155(biological_process:cell adhesion); GO:0009289(cellular_component:pilus)	GO:0009987;GO:0110165	WP_004174507.1(MULTISPECIES: type 1 fimbrial protein [Klebsiella] >EMH96564.1 type 1 pilus biosynthesis fimbrial protein [Klebsiella pneumoniae RYC492] >MBS7132921.1 type 1 fimbrial protein [Clostridium sp.] >MBX8949141.1 type 1 fimbrial protein [Escherichia coli] >NNJ23565.1 fimbrial protein [Klebsiella sp. KBG6.2] >CDK76838.1 type 1 fimbriae protein FimI, unknown function [Klebsiella pneumoniae…	sp|P39264|FIMI_ECOLI(Fimbrin-like protein FimI OS=Escherichia coli (strain K12) OX=83333 GN=fimI PE=1 SV=2)	ref_gene
	GeFixPreAbcdefg0860	2979	3916	2723	5561	2758	4348	9025	31536	234.73	344.56	254.54	434.54	227.19	349.96	738.11	3081.08	299.112	1389.72	4.33087	2.11466	0.00121015	0.0283442	yes	up	fimA	MULTISPECIES: fimbrial protein	Chr	850132	849584	-	COG3539(N:Cell motility)	COG3539(Pilin (type 1 fimbrial protein))	CELLULAR PROCESSES AND SIGNALING	K07345	fimA	major type 1 subunit fimbrin (pilin)	map05131(Shigellosis); map05133(Pertussis)	Human Diseases;Human Diseases	Infectious disease: bacterial;Infectious disease: bacterial	PF00419.23(Fimbrial:Fimbrial protein)	GO:0007155(biological_process:cell adhesion); GO:0009289(cellular_component:pilus)	GO:0009987;GO:0110165	WP_002916190.1(MULTISPECIES: type 1 fimbrial major subunit FimA [Klebsiella] >YP_005228655.1 major type 1 subunit fimbrin (pilin) [Klebsiella pneumoniae subsp. pneumoniae HS11286] >AGT22735.1 major type 1 subunit fimbrin (pilin) [Klebsiella pneumoniae JM45] >AKR98724.1 type-1 fimbrial protein subunit A [Klebsiella pneumoniae UHKPC33] >EJK25775.1 type 1 major fimbrial subunit precursor [Klebsiella…	sp|P12903|FM12_KLEPN(Fimbrial subunit type 1 OS=Klebsiella pneumoniae OX=573 GN=fim PE=1 SV=1)	ref_gene
	GeFixPreAbcdefg0868	2362	2136	1660	3239	1734	4549	5438	5725	96	96.24	79.49	130.54	74.12	188.92	228.95	287.34	95.278	235.07	2.38828	1.25597	3.49443e-09	2.71459e-06	yes	up	fimA	type 3 fimbria major subunit MrkA	Chr	856955	857563	+	COG3539(N:Cell motility)	COG3539(Pilin (type 1 fimbrial protein))	CELLULAR PROCESSES AND SIGNALING	K07345	fimA	major type 1 subunit fimbrin (pilin)	map05131(Shigellosis); map05133(Pertussis)	Human Diseases;Human Diseases	Infectious disease: bacterial;Infectious disease: bacterial	PF00419.23(Fimbrial:Fimbrial protein)	GO:0007155(biological_process:cell adhesion); GO:0009289(cellular_component:pilus)	GO:0009987;GO:0110165	WP_130974830.1(type 3 fimbria major subunit MrkA [Klebsiella pneumoniae] >KAB0308273.1 type 3 fimbria major subunit MrkA [Klebsiella pneumoniae] >MBD7402959.1 type 3 fimbria major subunit MrkA [Klebsiella pneumoniae] >MBQ0172432.1 type 3 fimbria major subunit MrkA [Klebsiella pneumoniae] >MBY5130008.1 type 3 fimbria major subunit MrkA [Klebsiella pneumoniae] >MCD9841282.1 type 3 fimbria major sub…	sp|P12267|FM3_KLEPN(Fimbrial subunit type 3 OS=Klebsiella pneumoniae OX=573 GN=mrkA PE=3 SV=1)	ref_gene
	GeFixPreAbcdefg1188	12	8	8	14	7	15	13	85	0.8	0.59	0.63	0.92	0.49	1.02	0.9	7	0.686	2.97333	3.95716	1.98447	0.00113487	0.0275058	yes	up	fimA	MULTISPECIES: fimbrial protein	Chr	1167656	1168237	+	COG3539(N:Cell motility)	COG3539(Pilin (type 1 fimbrial protein))	CELLULAR PROCESSES AND SIGNALING	K07345	fimA	major type 1 subunit fimbrin (pilin)	map05131(Shigellosis); map05133(Pertussis)	Human Diseases;Human Diseases	Infectious disease: bacterial;Infectious disease: bacterial	PF00419.23(Fimbrial:Fimbrial protein); PF16970.8(FimA:Type-1 fimbrial protein, A)	GO:0007155(biological_process:cell adhesion); GO:0009289(cellular_component:pilus)	GO:0009987;GO:0110165	WP_004145710.1(MULTISPECIES: fimbrial protein [Klebsiella] >EMH96829.1 putative fimbrial-like protein [Klebsiella pneumoniae RYC492] >NGH40839.1 fimbrial protein [Escherichia coli] >NNJ22469.1 fimbrial protein [Klebsiella sp. KBG6.2] >STV62978.1 fimbrial protein [Klebsiella pneumoniae subsp. rhinoscleromatis] >VFS29034.1 Type-1A pilin [Serratia liquefaciens] >HBY9176004.1 type 1 fimbrial protein …	sp|P43660|LPFA_SALTY(Long polar fimbria protein A OS=Salmonella typhimurium (strain LT2 / SGSC1412 / ATCC 700720) OX=99287 GN=lpfA PE=3 SV=1)	ref_gene
	GeFixPreAbcdefg0871	42	47	28	44	64	127	96	193	2	2.49	1.58	2.08	3.21	6.19	4.75	11.39	2.272	7.44333	3.11706	1.64019	7.10821e-08	2.36653e-05	yes	up	-	MULTISPECIES: type 3 fimbria adhesin subunit MrkD	Chr	860849	861844	+	COG3539(N:Cell motility)	COG3539(Pilin (type 1 fimbrial protein))	CELLULAR PROCESSES AND SIGNALING							PF00419.23(Fimbrial:Fimbrial protein)	GO:0007155(biological_process:cell adhesion); GO:0009289(cellular_component:pilus)	GO:0009987;GO:0110165	WP_002916123.1(MULTISPECIES: type 3 fimbria adhesin subunit MrkD [Klebsiella] >YP_005228644.1 putative fimbrial-like protein [Klebsiella pneumoniae subsp. pneumoniae HS11286] >AGT22746.1 putative fimbrial-like protein [Klebsiella pneumoniae JM45] >AGZ83259.1 MrkD [Escherichia coli] >AKR98734.1 fimbrial protein [Klebsiella pneumoniae UHKPC33] >ENY55999.1 putative fimbrial-like protein [Klebsiella …	sp|P21648|MRKD_KLEPN(Fimbria adhesin protein OS=Klebsiella pneumoniae OX=573 GN=mrkD PE=1 SV=1)	ref_gene
pilus
	GeFixPreAbcdefg0854	82	91	68	80	64	91	127	417	4.49	5.53	4.39	4.34	3.67	5.09	7.2	28.21	4.484	13.5	2.81552	1.4934	0.00035035	0.0130638	yes	up	fimH	fimbrial adhesin precursor, type 1 - Klebsiella pneumoniae	Chr	844463	843555	-	COG3539(N:Cell motility)	COG3539(Pilin (type 1 fimbrial protein))	CELLULAR PROCESSES AND SIGNALING	K07350	fimH	minor fimbrial subunit				PF09160.13(FimH_man-bind:FimH, mannose binding); PF00419.23(Fimbrial:Fimbrial protein)	GO:0007155(biological_process:cell adhesion); GO:0009289(cellular_component:pilus)	GO:0009987;GO:0110165	WP_004144029.1(fimbrial protein [Klebsiella pneumoniae] >YP_005228661.1 fimbrial protein FimH [Klebsiella pneumoniae subsp. pneumoniae HS11286] >pir|A32801| fimbrial adhesin precursor, type 1 - Klebsiella pneumoniae [Klebsiella pneumoniae] >AGT22729.1 fimbrial protein FimH [Klebsiella pneumoniae JM45] >AGX39328.1 fimbrial protein FimH [Klebsiella pneumoniae CG43] >AHM77754.1 FimH protein precurso…	sp|P08191|FIMH_ECOLI(Type 1 fimbrin D-mannose specific adhesin OS=Escherichia coli (strain K12) OX=83333 GN=fimH PE=1 SV=2)	ref_gene
	GeFixPreAbcdefg0855	8	13	5	21	10	17	19	103	0.98	1.79	0.73	2.55	1.27	2.12	2.41	15.66	1.464	6.73	4.24417	2.08548	0.000671384	0.0205414	yes	up	fimG	MULTISPECIES: type 1 fimbrial protein	Chr	844963	844478	-	COG3539(N:Cell motility)	COG3539(Pilin (type 1 fimbrial protein))	CELLULAR PROCESSES AND SIGNALING	K07349	fimG	minor fimbrial subunit					GO:0007155(biological_process:cell adhesion); GO:0009289(cellular_component:pilus)	GO:0009987;GO:0110165	WP_002916195.1(MULTISPECIES: type 1 fimbrial protein [Klebsiella] >ABR78690.1 fimbrial morphology [Klebsiella pneumoniae subsp. pneumoniae MGH 78578] >AEJ99767.1 fimbrial morphology [Klebsiella pneumoniae KCTC 2242] >AGX39327.1 fimbrial protein FimG [Klebsiella pneumoniae CG43] >AHE42795.1 Protein fimG [Klebsiella pneumoniae subsp. pneumoniae Kp13] >AHM77755.1 FimG protein precursor [Klebsiella p…	sp|P08190|FIMG_ECOLI(Protein FimG OS=Escherichia coli (strain K12) OX=83333 GN=fimG PE=1 SV=2)	ref_gene
	GeFixPreAbcdefg0859	37	72	29	92	42	68	148	666	3.75	8.18	3.5	9.25	4.43	7.04	15.58	83.82	5.822	35.48	5.68121	2.5062	0.00120484	0.0283442	yes	up	fimI	fimbrial protein involved in type 1 pilus biosynthesis	Chr	849513	848977	-	COG3539(N:Cell motility)	COG3539(Pilin (type 1 fimbrial protein))	CELLULAR PROCESSES AND SIGNALING	K07351	fimI	fimbrial protein				PF00419.23(Fimbrial:Fimbrial protein)	GO:0007155(biological_process:cell adhesion); GO:0009289(cellular_component:pilus)	GO:0009987;GO:0110165	WP_004174507.1(MULTISPECIES: type 1 fimbrial protein [Klebsiella] >EMH96564.1 type 1 pilus biosynthesis fimbrial protein [Klebsiella pneumoniae RYC492] >MBS7132921.1 type 1 fimbrial protein [Clostridium sp.] >MBX8949141.1 type 1 fimbrial protein [Escherichia coli] >NNJ23565.1 fimbrial protein [Klebsiella sp. KBG6.2] >CDK76838.1 type 1 fimbriae protein FimI, unknown function [Klebsiella pneumoniae…	sp|P39264|FIMI_ECOLI(Fimbrin-like protein FimI OS=Escherichia coli (strain K12) OX=83333 GN=fimI PE=1 SV=2)	ref_gene
	GeFixPreAbcdefg0860	2979	3916	2723	5561	2758	4348	9025	31536	234.73	344.56	254.54	434.54	227.19	349.96	738.11	3081.08	299.112	1389.72	4.33087	2.11466	0.00121015	0.0283442	yes	up	fimA	MULTISPECIES: fimbrial protein	Chr	850132	849584	-	COG3539(N:Cell motility)	COG3539(Pilin (type 1 fimbrial protein))	CELLULAR PROCESSES AND SIGNALING	K07345	fimA	major type 1 subunit fimbrin (pilin)	map05131(Shigellosis); map05133(Pertussis)	Human Diseases;Human Diseases	Infectious disease: bacterial;Infectious disease: bacterial	PF00419.23(Fimbrial:Fimbrial protein)	GO:0007155(biological_process:cell adhesion); GO:0009289(cellular_component:pilus)	GO:0009987;GO:0110165	WP_002916190.1(MULTISPECIES: type 1 fimbrial major subunit FimA [Klebsiella] >YP_005228655.1 major type 1 subunit fimbrin (pilin) [Klebsiella pneumoniae subsp. pneumoniae HS11286] >AGT22735.1 major type 1 subunit fimbrin (pilin) [Klebsiella pneumoniae JM45] >AKR98724.1 type-1 fimbrial protein subunit A [Klebsiella pneumoniae UHKPC33] >EJK25775.1 type 1 major fimbrial subunit precursor [Klebsiella…	sp|P12903|FM12_KLEPN(Fimbrial subunit type 1 OS=Klebsiella pneumoniae OX=573 GN=fim PE=1 SV=1)	ref_gene
	GeFixPreAbcdefg0868	2362	2136	1660	3239	1734	4549	5438	5725	96	96.24	79.49	130.54	74.12	188.92	228.95	287.34	95.278	235.07	2.38828	1.25597	3.49443e-09	2.71459e-06	yes	up	fimA	type 3 fimbria major subunit MrkA	Chr	856955	857563	+	COG3539(N:Cell motility)	COG3539(Pilin (type 1 fimbrial protein))	CELLULAR PROCESSES AND SIGNALING	K07345	fimA	major type 1 subunit fimbrin (pilin)	map05131(Shigellosis); map05133(Pertussis)	Human Diseases;Human Diseases	Infectious disease: bacterial;Infectious disease: bacterial	PF00419.23(Fimbrial:Fimbrial protein)	GO:0007155(biological_process:cell adhesion); GO:0009289(cellular_component:pilus)	GO:0009987;GO:0110165	WP_130974830.1(type 3 fimbria major subunit MrkA [Klebsiella pneumoniae] >KAB0308273.1 type 3 fimbria major subunit MrkA [Klebsiella pneumoniae] >MBD7402959.1 type 3 fimbria major subunit MrkA [Klebsiella pneumoniae] >MBQ0172432.1 type 3 fimbria major subunit MrkA [Klebsiella pneumoniae] >MBY5130008.1 type 3 fimbria major subunit MrkA [Klebsiella pneumoniae] >MCD9841282.1 type 3 fimbria major sub…	sp|P12267|FM3_KLEPN(Fimbrial subunit type 3 OS=Klebsiella pneumoniae OX=573 GN=mrkA PE=3 SV=1)	ref_gene
	GeFixPreAbcdefg1188	12	8	8	14	7	15	13	85	0.8	0.59	0.63	0.92	0.49	1.02	0.9	7	0.686	2.97333	3.95716	1.98447	0.00113487	0.0275058	yes	up	fimA	MULTISPECIES: fimbrial protein	Chr	1167656	1168237	+	COG3539(N:Cell motility)	COG3539(Pilin (type 1 fimbrial protein))	CELLULAR PROCESSES AND SIGNALING	K07345	fimA	major type 1 subunit fimbrin (pilin)	map05131(Shigellosis); map05133(Pertussis)	Human Diseases;Human Diseases	Infectious disease: bacterial;Infectious disease: bacterial	PF00419.23(Fimbrial:Fimbrial protein); PF16970.8(FimA:Type-1 fimbrial protein, A)	GO:0007155(biological_process:cell adhesion); GO:0009289(cellular_component:pilus)	GO:0009987;GO:0110165	WP_004145710.1(MULTISPECIES: fimbrial protein [Klebsiella] >EMH96829.1 putative fimbrial-like protein [Klebsiella pneumoniae RYC492] >NGH40839.1 fimbrial protein [Escherichia coli] >NNJ22469.1 fimbrial protein [Klebsiella sp. KBG6.2] >STV62978.1 fimbrial protein [Klebsiella pneumoniae subsp. rhinoscleromatis] >VFS29034.1 Type-1A pilin [Serratia liquefaciens] >HBY9176004.1 type 1 fimbrial protein …	sp|P43660|LPFA_SALTY(Long polar fimbria protein A OS=Salmonella typhimurium (strain LT2 / SGSC1412 / ATCC 700720) OX=99287 GN=lpfA PE=3 SV=1)	ref_gene
	GeFixPreAbcdefg0871	42	47	28	44	64	127	96	193	2	2.49	1.58	2.08	3.21	6.19	4.75	11.39	2.272	7.44333	3.11706	1.64019	7.10821e-08	2.36653e-05	yes	up	-	MULTISPECIES: type 3 fimbria adhesin subunit MrkD	Chr	860849	861844	+	COG3539(N:Cell motility)	COG3539(Pilin (type 1 fimbrial protein))	CELLULAR PROCESSES AND SIGNALING							PF00419.23(Fimbrial:Fimbrial protein)	GO:0007155(biological_process:cell adhesion); GO:0009289(cellular_component:pilus)	GO:0009987;GO:0110165	WP_002916123.1(MULTISPECIES: type 3 fimbria adhesin subunit MrkD [Klebsiella] >YP_005228644.1 putative fimbrial-like protein [Klebsiella pneumoniae subsp. pneumoniae HS11286] >AGT22746.1 putative fimbrial-like protein [Klebsiella pneumoniae JM45] >AGZ83259.1 MrkD [Escherichia coli] >AKR98734.1 fimbrial protein [Klebsiella pneumoniae UHKPC33] >ENY55999.1 putative fimbrial-like protein [Klebsiella …	sp|P21648|MRKD_KLEPN(Fimbria adhesin protein OS=Klebsiella pneumoniae OX=573 GN=mrkD PE=1 SV=1)	ref_gene
cytoplasm
	GeFixPreAbcdefg4119	297	229	223	311	220	380	333	1282	6.59	5.61	5.81	6.84	5.15	8.62	7.65	35.05	6	17.1067	2.65287	1.40756	0.000268922	0.0109951	yes	up	htpG	molecular chaperone HtpG	Chr	4153556	4151682	-	COG0326(O:Posttranslational modification, protein turnover, chaperones)	COG0326(Molecular chaperone, HSP90 family)	CELLULAR PROCESSES AND SIGNALING	K04079	htpG	molecular chaperone HtpG	map05207(Chemical carcinogenesis - receptor activation); map05215(Prostate cancer); map04657(IL-17 signaling pathway); map05200(Pathways in cancer); map04914(Progesterone-mediated oocyte maturation); map04659(Th17 cell differentiation); map04151(PI3K-Akt signaling pathway); map04915(Estrogen signaling pathway); map04621(NOD-like receptor signaling pathway); map04626(Plant-pathogen interaction); m…	Human Diseases;Human Diseases;Organismal Systems;Human Diseases;Organismal Systems;Organismal Systems;Environmental Information Processing;Organismal Systems;Organismal Systems;Organismal Systems;Human Diseases;Human Diseases;Human Diseases;Cellular Processes;Organismal Systems;Genetic Information Processing	Cancer: overview;Cancer: specific types;Immune system;Cancer: overview;Endocrine system;Immune system;Signal transduction;Endocrine system;Immune system;Environmental adaptation;Cardiovascular disease;Infectious disease: bacterial;Cardiovascular disease;Cell growth and death;Immune system;Folding, sorting and degradation	PF00183.21(HSP90:Hsp90 protein); PF02518.29(HATPase_c:Histidine kinase-, DNA gyrase B-, and HSP90-like ATPase); PF13589.9(HATPase_c_3:Histidine kinase-, DNA gyrase B-, and HSP90-like ATPase)	GO:0005737(cellular_component:cytoplasm); GO:0140662(deleted:old GO); GO:0016887(molecular_function:ATPase activity); GO:0051082(molecular_function:unfolded protein binding); GO:0005524(molecular_function:ATP binding)	GO:0005488;GO:0140657;GO:0003824;GO:0044183;GO:0110165	WP_159224670.1(molecular chaperone HtpG [Klebsiella pneumoniae])	sp|A6T5N6|HTPG_KLEP7(Chaperone protein HtpG OS=Klebsiella pneumoniae subsp. pneumoniae (strain ATCC 700721 / MGH 78578) OX=272620 GN=htpG PE=3 SV=1)	ref_gene
	GeFixPreAbcdefg2068	3850	8020	4619	5568	7041	4349	1437	2617	69.31	159.34	97.53	99.38	133.77	80	26.76	58.02	111.866	54.9267	0.474957	-1.07413	0.000654632	0.0202069	yes	down	pflD	formate C-acetyltransferase	Chr	2064505	2066799	+	COG1882(C:Energy production and conversion)	COG1882(Pyruvate-formate lyase)	METABOLISM	K00656	pflD	formate C-acetyltransferase [EC:2.3.1.54]	map00640(Propanoate metabolism); map00620(Pyruvate metabolism); map00650(Butanoate metabolism)	Metabolism;Metabolism;Metabolism	Carbohydrate metabolism;Carbohydrate metabolism;Carbohydrate metabolism	PF02901.18(PFL-like:Pyruvate formate lyase-like); PF01228.24(Gly_radical:Glycine radical)	GO:0005737(cellular_component:cytoplasm); GO:0006006(biological_process:glucose metabolic process); GO:0008861(molecular_function:formate C-acetyltransferase activity)	GO:0003824;GO:0008152;GO:0110165	GKI35107.1(formate acetyltransferase [Klebsiella pneumoniae] >GKI88250.1 formate acetyltransferase [Klebsiella pneumoniae] >GKK01714.1 formate acetyltransferase [Klebsiella pneumoniae] >GKL46235.1 formate acetyltransferase [Klebsiella pneumoniae] >GKN07721.1 formate acetyltransferase [Klebsiella pneumoniae])	sp|P42632|TDCE_ECOLI(PFL-like enzyme TdcE OS=Escherichia coli (strain K12) OX=83333 GN=tdcE PE=1 SV=2)	ref_gene
	GeFixPreAbcdefg0406	236	263	168	399	315	526	314	1528	22.71	28.34	19.22	38.07	31.6	51.69	31.38	182.54	27.988	88.5367	2.9405	1.55606	0.000177453	0.00919008	yes	up	rplD	MULTISPECIES: 50S ribosomal protein L4	Chr	430786	431391	+	COG0088(J:Translation, ribosomal structure and biogenesis)	COG0088(Ribosomal protein L4)	INFORMATION STORAGE AND PROCESSING	K02926	rplD	large subunit ribosomal protein L4	map03010(Ribosome)	Genetic Information Processing	Translation	PF00573.25(Ribosomal_L4:Ribosomal protein L4/L1 family)	GO:0005737(cellular_component:cytoplasm); GO:0005840(cellular_component:ribosome); GO:1990904(cellular_component:ribonucleoprotein complex); GO:0019843(molecular_function:rRNA binding); GO:0003735(molecular_function:structural constituent of ribosome); GO:0006412(biological_process:translation)	GO:0005488;GO:0005198;GO:0110165;GO:0009987;GO:0008152;GO:0032991	WP_002919794.1(MULTISPECIES: 50S ribosomal protein L4 [Bacteria] >YP_005229167.1 50S ribosomal protein L4 [Klebsiella pneumoniae subsp. pneumoniae HS11286] >A6TEX1.1 RecName: Full=50S ribosomal protein L4 [Klebsiella pneumoniae subsp. pneumoniae MGH 78578] >B5XN95.1 RecName: Full=50S ribosomal protein L4 [Klebsiella pneumoniae 342] >AGT22245.1 50S ribosomal protein L4 [Klebsiella pneumoniae JM45]…	sp|B5XN95|RL4_KLEP3(50S ribosomal protein L4 OS=Klebsiella pneumoniae (strain 342) OX=507522 GN=rplD PE=3 SV=1)	ref_gene
	GeFixPreAbcdefg5109	4592	2157	2750	2470	3854	1656	1678	1374	302.85	158.48	214.71	161.54	266.25	111.58	114.8	112.22	220.766	112.867	0.494253	-1.01668	5.98958e-05	0.00471658	yes	down	rsd	Regulator of sigma D	Chr	5167122	5167619	+	COG3160(K:Transcription)	COG3160(Regulator of sigma D)	INFORMATION STORAGE AND PROCESSING	K07740	rsd	regulator of sigma D				PF04353.16(Rsd_AlgQ:Regulator of RNA polymerase sigma(70) subunit, Rsd/AlgQ)	GO:0005737(cellular_component:cytoplasm); GO:0006355(biological_process:regulation of transcription, DNA-templated)	GO:0065007;GO:0110165	AHM77216.1(Regulator of sigma D [Klebsiella pneumoniae 30684/NJST258_2] >AHM87616.1 Regulator of sigma D [Klebsiella pneumoniae 30660/NJST258_1])	sp|A4W5B8|RSD_ENT38(Regulator of sigma D OS=Enterobacter sp. (strain 638) OX=399742 GN=rsd PE=3 SV=1)	ref_gene
	GeFixPreAbcdefg0782	2307	1253	1059	1564	1420	1715	5655	2629	83.7	50.35	45.23	56.26	54.21	63.57	212.46	117.71	57.95	131.247	2.24252	1.16512	0.000800536	0.0224777	yes	up	metK	MULTISPECIES: methionine adenosyltransferase	Chr	775224	774070	-	COG0192(H:Coenzyme transport and metabolism)	COG0192(S-adenosylmethionine synthetase)	METABOLISM	K00789	metK	S-adenosylmethionine synthetase [EC:2.5.1.6]	map00270(Cysteine and methionine metabolism); map00999(Biosynthesis of various plant secondary metabolites)	Metabolism;Metabolism	Amino acid metabolism;Biosynthesis of other secondary metabolites	PF02773.19(S-AdoMet_synt_C:S-adenosylmethionine synthetase, C-terminal domain); PF02772.19(S-AdoMet_synt_M:S-adenosylmethionine synthetase, central domain); PF00438.23(S-AdoMet_synt_N:S-adenosylmethionine synthetase, N-terminal domain)	GO:0005737(cellular_component:cytoplasm); GO:0004478(molecular_function:methionine adenosyltransferase activity); GO:0006556(biological_process:S-adenosylmethionine biosynthetic process); GO:0006730(biological_process:one-carbon metabolic process); GO:0000287(molecular_function:magnesium ion binding); GO:0005524(molecular_function:ATP binding)	GO:0110165;GO:0009987;GO:0003824;GO:0008152;GO:0005488	WP_060568460.1(methionine adenosyltransferase [Klebsiella pneumoniae] >KSW34672.1 S-adenosylmethionine synthetase [Klebsiella pneumoniae] >MCD5721344.1 methionine adenosyltransferase [Klebsiella pneumoniae] >MCL7650404.1 methionine adenosyltransferase [Klebsiella pneumoniae] >MCM6465009.1 methionine adenosyltransferase [Klebsiella pneumoniae] >MCP5598770.1 methionine adenosyltransferase [Klebsiel…	sp|A6TDV1|METK_KLEP7(S-adenosylmethionine synthase OS=Klebsiella pneumoniae subsp. pneumoniae (strain ATCC 700721 / MGH 78578) OX=272620 GN=metK PE=3 SV=1)	ref_gene
	GeFixPreAbcdefg0931	320	399	344	253	405	206	160	127	11.47	15.83	14.51	8.99	15.27	7.54	5.94	5.62	13.214	6.36667	0.470722	-1.08705	3.13053e-06	0.000503153	yes	down	pduW	acetate/propionate family kinase	Chr	928332	927118	-	COG0282(C:Energy production and conversion)	COG0282(Acetate kinase)	METABOLISM	K19697	pduW	propionate kinase [EC:2.7.2.15]	map00640(Propanoate metabolism)	Metabolism	Carbohydrate metabolism	PF00871.20(Acetate_kinase:Acetokinase family)	GO:0005737(cellular_component:cytoplasm); GO:0008980(molecular_function:propionate kinase activity); GO:0016310(biological_process:phosphorylation); GO:0019543(biological_process:propionate catabolic process); GO:0051144(biological_process:propanediol catabolic process); GO:0005524(molecular_function:ATP binding)	GO:0005488;GO:0009987;GO:0003824;GO:0008152;GO:0110165	WP_032438962.1(acetate/propionate family kinase [Klebsiella pneumoniae] >EIV5302061.1 acetate/propionate family kinase [Klebsiella pneumoniae] >EIV5641193.1 acetate/propionate family kinase [Klebsiella pneumoniae] >EIV7282880.1 acetate/propionate family kinase [Klebsiella pneumoniae] >EIV9567827.1 acetate/propionate family kinase [Klebsiella pneumoniae] >EIW8608919.1 acetate/propionate family kin…	sp|A6TDE9|PDUW_KLEP7(Propionate kinase OS=Klebsiella pneumoniae subsp. pneumoniae (strain ATCC 700721 / MGH 78578) OX=272620 GN=pduW PE=3 SV=1)	ref_gene
	GeFixPreAbcdefg1312	13763	12149	10867	10162	19480	6575	4268	8171	434.54	424.45	403.52	318.13	647.71	212.12	139.51	318.23	445.67	223.287	0.476896	-1.06825	6.29873e-05	0.00481285	yes	down	iscS	MULTISPECIES: cysteine desulfurase	Chr	1296127	1297341	+	COG1104(E:Amino acid transport and metabolism)	COG1104(Cysteine desulfurase/Cysteine sulfinate desulfinase IscS or related enzyme, NifS family)	METABOLISM	K04487	iscS	cysteine desulfurase [EC:2.8.1.7]	map00730(Thiamine metabolism); map04122(Sulfur relay system)	Metabolism;Genetic Information Processing	Metabolism of cofactors and vitamins;Folding, sorting and degradation	PF00266.22(Aminotran_5:Aminotransferase class-V); PF01053.23(Cys_Met_Meta_PP:Cys/Met metabolism PLP-dependent enzyme); PF01212.24(Beta_elim_lyase:Beta-eliminating lyase)	GO:0005737(cellular_component:cytoplasm); GO:0031071(molecular_function:cysteine desulfurase activity); GO:0051537(molecular_function:2 iron, 2 sulfur cluster binding); GO:0030170(molecular_function:pyridoxal phosphate binding); GO:0044571(biological_process:[2Fe-2S] cluster assembly); GO:0046872(molecular_function:metal ion binding)	GO:0110165;GO:0009987;GO:0003824;GO:0008152;GO:0005488	WP_002913992.1(MULTISPECIES: cysteine desulfurase [Klebsiella] >YP_005228233.1 cysteine desulfurase [Klebsiella pneumoniae subsp. pneumoniae HS11286] >A6TCF1.1 RecName: Full=Cysteine desulfurase IscS [Klebsiella pneumoniae subsp. pneumoniae MGH 78578] >AGT23153.1 cysteine desulfurase [Klebsiella pneumoniae JM45] >AKR99114.1 cysteine desulfurase [Klebsiella pneumoniae UHKPC33] >EJK22613.1 cysteine…	sp|A6TCF1|ISCS_KLEP7(Cysteine desulfurase IscS OS=Klebsiella pneumoniae subsp. pneumoniae (strain ATCC 700721 / MGH 78578) OX=272620 GN=iscS PE=3 SV=1)	ref_gene
plasma membrane
	GeFixPreAbcdefg4388	523	329	309	380	294	533	1576	521	20.74	14.46	14.43	14.94	12.26	21.6	64.74	25.51	15.366	37.2833	2.42095	1.27557	0.000312025	0.0117286	yes	up	metN	MULTISPECIES: methionine ABC transporter ATP-binding protein MetN	Chr	4420265	4421296	+	COG1135(E:Amino acid transport and metabolism)	COG1135(ABC-type methionine transport system, ATPase component)	METABOLISM	K02071	metN	D-methionine transport system ATP-binding protein	map02010(ABC transporters)	Environmental Information Processing	Membrane transport	PF00005.30(ABC_tran:ABC transporter); PF09383.13(NIL:NIL domain); PF13304.9(AAA_21:AAA domain, putative AbiEii toxin, Type IV TA system); PF02463.22(SMC_N:RecF/RecN/SMC N terminal domain); PF13401.9(AAA_22:AAA domain); PF13191.9(AAA_16:AAA ATPase domain)	GO:0033232(molecular_function:D-methionine-transporting ATPase activity); GO:0005886(cellular_component:plasma membrane); GO:0009276(cellular_component:Gram-negative-bacterium-type cell wall); GO:0005524(molecular_function:ATP binding); GO:0016787(molecular_function:hydrolase activity)	GO:0005488;GO:0140657;GO:0005215;GO:0003824;GO:0110165	WP_002889450.1(MULTISPECIES: methionine ABC transporter ATP-binding protein MetN [Klebsiella] >YP_005225246.1 DL-methionine transporter ATP-binding subunit [Klebsiella pneumoniae subsp. pneumoniae HS11286] >AGT25826.1 DL-methionine transporter ATP-binding subunit [Klebsiella pneumoniae JM45] >AKS01912.1 DL-methionine transporter ATP-binding subunit [Klebsiella pneumoniae UHKPC33] >AWB61992.1 D-me…	sp|Q8ZRM9|METN1_SALTY(Methionine import ATP-binding protein MetN 1 OS=Salmonella typhimurium (strain LT2 / SGSC1412 / ATCC 700720) OX=99287 GN=metN1 PE=3 SV=1)	ref_gene
	GeFixPreAbcdefg0601	2846	2847	2745	3654	1847	4372	9070	10239	83.92	92.86	95.16	106.83	57.37	131.73	276.86	372.33	87.228	260.307	2.87347	1.52279	3.22089e-07	8.34031e-05	yes	up	lsrA	autoinducer 2 ABC transporter ATP-binding protein LsrA	Chr	607419	608906	+	COG1129(G:Carbohydrate transport and metabolism)	COG1129(ABC-type sugar transport system, ATPase component)	METABOLISM	K10558	lsrA	AI-2 transport system ATP-binding protein	map02024(Quorum sensing); map02010(ABC transporters)	Cellular Processes;Environmental Information Processing	Cellular community - prokaryotes;Membrane transport	PF00005.30(ABC_tran:ABC transporter); PF13304.9(AAA_21:AAA domain, putative AbiEii toxin, Type IV TA system)	GO:0016787(molecular_function:hydrolase activity); GO:0042626(molecular_function:ATPase activity, coupled to transmembrane movement of substances); GO:1905887(biological_process:autoinducer AI-2 transmembrane transport); GO:0016021(cellular_component:integral component of membrane); GO:0005886(cellular_component:plasma membrane); GO:0005524(molecular_function:ATP binding)	GO:0005488;GO:0140657;GO:0110165;GO:0009987;GO:0005215;GO:0003824;GO:0051179	WP_064146124.1(autoinducer 2 ABC transporter ATP-binding protein LsrA [Klebsiella pneumoniae] >EIX9412411.1 autoinducer 2 ABC transporter ATP-binding protein LsrA [Klebsiella pneumoniae] >KAB0306396.1 autoinducer 2 ABC transporter ATP-binding protein LsrA [Klebsiella pneumoniae] >MBD7403603.1 autoinducer 2 ABC transporter ATP-binding protein LsrA [Klebsiella pneumoniae] >MBF7793071.1 autoinducer …	sp|A6TEB8|LSRA_KLEP7(Autoinducer 2 import ATP-binding protein LsrA OS=Klebsiella pneumoniae subsp. pneumoniae (strain ATCC 700721 / MGH 78578) OX=272620 GN=lsrA PE=3 SV=1)	ref_gene
	GeFixPreAbcdefg0602	1710	1509	1554	1748	1088	1905	2859	4591	79.01	77.38	84.69	80.09	52.82	89.94	136.88	262.12	74.798	162.98	2.07287	1.05163	0.000264692	0.0109951	yes	up	lsrC	MULTISPECIES: autoinducer 2 ABC transporter permease LsrC	Chr	608903	609937	+	COG1172(G:Carbohydrate transport and metabolism)	COG1172(Ribose/xylose/arabinose/galactoside ABC-type transport system, permease component)	METABOLISM	K10556	lsrC	AI-2 transport system permease protein	map02024(Quorum sensing); map02010(ABC transporters)	Cellular Processes;Environmental Information Processing	Cellular community - prokaryotes;Membrane transport	PF02653.19(BPD_transp_2:Branched-chain amino acid transport system / permease component)	GO:0022857(molecular_function:transmembrane transporter activity); GO:0016021(cellular_component:integral component of membrane); GO:0005886(cellular_component:plasma membrane)	GO:0005215;GO:0110165	WP_004174225.1(MULTISPECIES: autoinducer 2 ABC transporter permease LsrC [Klebsiella] >NNJ21530.1 autoinducer 2 ABC transporter permease LsrC [Klebsiella sp. KBG6.2] >AEK00013.1 autoinducer 2 ABC transporter permease LsrC [Klebsiella pneumoniae KCTC 2242] >AGX39522.1 ABC transporter permease [Klebsiella pneumoniae CG43] >AIA43933.1 ABC transporter permease [Klebsiella pneumoniae subsp. pneumoniae…	sp|A6TEB7|LSRC_KLEP7(Autoinducer 2 import system permease protein LsrC OS=Klebsiella pneumoniae subsp. pneumoniae (strain ATCC 700721 / MGH 78578) OX=272620 GN=lsrC PE=3 SV=1)	ref_gene
	GeFixPreAbcdefg2464	1217	1091	387	460	871	268	209	191	38.59	38.28	14.43	14.46	29.08	8.68	6.86	7.47	26.968	7.67	0.279655	-1.83828	1.53146e-08	7.13813e-06	yes	down	cydA	cytochrome ubiquinol oxidase subunit I	Chr	2470743	2469346	-	COG1271(C:Energy production and conversion)	COG1271(Cytochrome bd-type quinol oxidase, subunit 1)	METABOLISM	K00425	cydA	cytochrome bd ubiquinol oxidase subunit I [EC:7.1.1.7]	map00190(Oxidative phosphorylation); map02020(Two-component system)	Metabolism;Environmental Information Processing	Energy metabolism;Signal transduction	PF01654.20(Cyt_bd_oxida_I:Cytochrome bd terminal oxidase subunit I)	GO:0016021(cellular_component:integral component of membrane); GO:0019646(biological_process:aerobic electron transport chain); GO:0070069(cellular_component:cytochrome complex); GO:0005886(cellular_component:plasma membrane); GO:0046872(molecular_function:metal ion binding); GO:0009055(molecular_function:electron carrier activity)	GO:0005488;GO:0110165;GO:0009987;GO:0003824;GO:0008152;GO:0032991	WP_021313836.1(cytochrome ubiquinol oxidase subunit I [Klebsiella pneumoniae] >EIV3869849.1 cytochrome ubiquinol oxidase subunit I [Klebsiella pneumoniae] >EIV5868628.1 cytochrome ubiquinol oxidase subunit I [Klebsiella pneumoniae] >EIV7283835.1 cytochrome ubiquinol oxidase subunit I [Klebsiella pneumoniae] >EIV9515795.1 cytochrome ubiquinol oxidase subunit I [Klebsiella pneumoniae] >EIW5038605.1…	sp|P26459|APPC_ECOLI(Cytochrome bd-II ubiquinol oxidase subunit 1 OS=Escherichia coli (strain K12) OX=83333 GN=appC PE=1 SV=1)	ref_gene
	GeFixPreAbcdefg2474	138	138	163	205	158	50	89	83	185.12	213.36	262.7	270.87	204.17	69.23	124.24	140.38	227.244	111.283	0.463247	-1.11015	3.12262e-05	0.00292585	yes	down	-	hypothetical protein	Chr	2480038	2480211	+										PF10753.12(Toxin_GhoT_OrtT:Toxin GhoT_OrtT)	GO:0016021(cellular_component:integral component of membrane); GO:0005886(cellular_component:plasma membrane)	GO:0110165	WP_002906888.1(MULTISPECIES: GhoT/OrtT family toxin [Bacteria] >YP_005227195.1 GhoT/OrtT family toxin [Klebsiella pneumoniae subsp. pneumoniae HS11286] >AGT24066.1 hypothetical protein N559_2367 [Klebsiella pneumoniae JM45] >AKS00060.1 hypothetical protein H222_11845 [Klebsiella pneumoniae UHKPC33] >EJK27442.1 hypothetical protein KPNIH19_01721 [Klebsiella pneumoniae subsp. pneumoniae KPNIH19] >E…	sp|P64454|ORTT_ECOL6(Orphan toxin OrtT OS=Escherichia coli O6:H1 (strain CFT073 / ATCC 700928 / UPEC) OX=199310 GN=ortT PE=3 SV=2)	ref_gene
	GeFixPreAbcdefg4703	248	301	235	369	268	374	348	1430	4.65	6.24	5.17	6.87	5.31	7.17	6.76	33.06	5.648	15.6633	2.58599	1.37072	0.000696563	0.0206907	yes	up	btsT	MULTISPECIES: carbon starvation protein	Chr	4747554	4749704	+	COG1966(C:Energy production and conversion); COG1966(E:Amino acid transport and metabolism)	COG1966(Carbon starvation protein CstA (peptide/pyruvate transporter)); COG1966(Carbon starvation protein CstA (peptide/pyruvate transporter))	METABOLISM;METABOLISM	K23676	btsT	pyruvate/proton symporter				PF02554.17(CstA:Carbon starvation protein CstA); PF13722.9(CstA_5TM:5TM C-terminal transporter carbon starvation CstA)	GO:0016021(cellular_component:integral component of membrane); GO:0009267(biological_process:cellular response to starvation); GO:0005886(cellular_component:plasma membrane)	GO:0050896;GO:0009987;GO:0110165	WP_002887454.1(MULTISPECIES: carbon starvation protein [Klebsiella] >YP_005224922.1 carbon starvation protein [Klebsiella pneumoniae subsp. pneumoniae HS11286] >AKS02211.1 carbon starvation protein A [Klebsiella pneumoniae UHKPC33] >ENY59158.1 carbon starvation protein [Klebsiella pneumoniae subsp. pneumoniae KpMDU1] >MBT9347456.1 carbon starvation protein [Providencia stuartii] >MCQ8843796.1 car…	sp|P39396|BTST_ECOLI(Pyruvate/proton symporter BtsT OS=Escherichia coli (strain K12) OX=83333 GN=btsT PE=1 SV=2)	ref_gene
	GeFixPreAbcdefg2139	188	166	274	179	107	287	607	1051	5.92	5.78	10.15	5.59	3.55	9.24	19.79	40.83	6.198	23.2867	3.53495	1.82169	7.00409e-06	0.000946512	yes	up	narK	MULTISPECIES: NarK family nitrate/nitrite MFS transporter	Chr	2145561	2146949	+	COG2223(P:Inorganic ion transport and metabolism)	COG2223(Nitrate/nitrite transporter NarK)	METABOLISM	K02575	narK	MFS transporter, NNP family, nitrate/nitrite transporter	map00910(Nitrogen metabolism)	Metabolism	Energy metabolism	PF07690.19(MFS_1:Major Facilitator Superfamily)	GO:0016021(cellular_component:integral component of membrane); GO:0005886(cellular_component:plasma membrane); GO:0015112(molecular_function:nitrate transmembrane transporter activity); GO:0015113(molecular_function:nitrite transmembrane transporter activity); GO:0042128(biological_process:nitrate assimilation)	GO:0110165;GO:0005215;GO:0009987;GO:0008152	WP_004175568.1(MULTISPECIES: NarK family nitrate/nitrite MFS transporter [Klebsiella] >YP_005227511.1 nitrite extrusion protein [Klebsiella pneumoniae subsp. pneumoniae HS11286] >AGT23784.1 nitrite extrusion protein [Klebsiella pneumoniae JM45] >EMH97507.1 nitrate/nitrite transporter NarK [Klebsiella pneumoniae RYC492] >MBT9349683.1 NarK family nitrate/nitrite MFS transporter [Providencia stuarti…	sp|P10903|NARK_ECOLI(Nitrate/nitrite antiporter NarK OS=Escherichia coli (strain K12) OX=83333 GN=narK PE=1 SV=2)	ref_gene
	GeFixPreAbcdefg2009	8884	5870	4538	4787	7920	3078	1973	3255	464.94	341.33	280.46	248.43	435.1	164.58	107.03	210.64	354.052	160.75	0.434375	-1.20299	1.96683e-06	0.000366695	yes	down	htpX	protease HtpX	Chr	2006645	2007529	+	COG0501(O:Posttranslational modification, protein turnover, chaperones)	COG0501(Zn-dependent protease with chaperone function)	CELLULAR PROCESSES AND SIGNALING	K03799	htpX	heat shock protein HtpX [EC:3.4.24.-]				PF01435.21(Peptidase_M48:Peptidase family M48); PF05569.14(Peptidase_M56:BlaR1 peptidase M56)	GO:0006508(biological_process:proteolysis); GO:0016021(cellular_component:integral component of membrane); GO:0004222(molecular_function:metalloendopeptidase activity); GO:0008270(molecular_function:zinc ion binding); GO:0005886(cellular_component:plasma membrane)	GO:0110165;GO:0003824;GO:0008152;GO:0005488	WP_002911381.1(MULTISPECIES: protease HtpX [Klebsiella] >YP_005227661.1 heat shock protein HtpX [Klebsiella pneumoniae subsp. pneumoniae HS11286] >A6TB00.1 RecName: Full=Protease HtpX; AltName: Full=Heat shock protein HtpX [Klebsiella pneumoniae subsp. pneumoniae MGH 78578] >AGT23651.1 heat shock protein HtpX [Klebsiella pneumoniae JM45] >AKR99639.1 heat shock protein HtpX [Klebsiella pneumoniae …	sp|A6TB00|HTPX_KLEP7(Protease HtpX OS=Klebsiella pneumoniae subsp. pneumoniae (strain ATCC 700721 / MGH 78578) OX=272620 GN=htpX PE=3 SV=1)	ref_gene
	GeFixPreAbcdefg1459	278	77	122	80	324	68	53	44	17.07	5.26	8.86	4.87	20.86	4.27	3.38	3.35	11.384	3.66667	0.309967	-1.68981	0.000188926	0.00927269	yes	down	cysU	MULTISPECIES: sulfate/thiosulfate ABC transporter permease CysT	Chr	1439440	1440273	+	COG0555(P:Inorganic ion transport and metabolism)	COG0555(ABC-type sulfate transport system, permease component)	METABOLISM	K02046	cysU	sulfate/thiosulfate transport system permease protein	map02010(ABC transporters); map00920(Sulfur metabolism)	Environmental Information Processing;Metabolism	Membrane transport;Energy metabolism	PF00528.25(BPD_transp_1:Binding-protein-dependent transport system inner membrane component)	GO:0016021(cellular_component:integral component of membrane); GO:0015419(molecular_function:ATPase-coupled sulfate transmembrane transporter activity); GO:0005886(cellular_component:plasma membrane)	GO:0140657;GO:0110165;GO:0005215	WP_002913626.1(MULTISPECIES: sulfate/thiosulfate ABC transporter permease CysT [Klebsiella] >YP_005228140.1 sulfate/thiosulfate transporter subunit [Klebsiella pneumoniae subsp. pneumoniae HS11286] >AGT23236.1 sulfate/thiosulfate transporter subunit [Klebsiella pneumoniae JM45] >AKR99202.1 sulfate/thiosulfate transporter subunit [Klebsiella pneumoniae UHKPC33] >AWB64143.1 sulfate/thiosulfate ABC …	sp|P16701|CYST_ECOLI(Sulfate transport system permease protein CysT OS=Escherichia coli (strain K12) OX=83333 GN=cysU PE=3 SV=1)	ref_gene
	GeFixPreAbcdefg2439	1864	1288	870	1137	1756	713	465	681	136.06	104.87	75.27	82.3	134.12	53.17	35.22	61.6	106.524	49.9967	0.450793	-1.14946	2.5267e-06	0.000436184	yes	down	cybB	cytochrome b561	Chr	2443466	2443993	+	COG3038(C:Energy production and conversion)	COG3038(Cytochrome b561)	METABOLISM	K12262	cybB	superoxide oxidase [EC:1.10.3.17]				PF01292.23(Ni_hydr_CYTB:Prokaryotic cytochrome b561)	GO:0016021(cellular_component:integral component of membrane); GO:0022904(biological_process:respiratory electron transport chain); GO:0005886(cellular_component:plasma membrane); GO:0009055(molecular_function:electron carrier activity)	GO:0009987;GO:0003824;GO:0008152;GO:0110165	EJK91287.1(hypothetical protein UUU_21180 [Klebsiella pneumoniae subsp. pneumoniae DSM 30104 = JCM 1662 = NBRC 14940])	sp|P0ABE5|C561_ECOLI(Cytochrome b561 OS=Escherichia coli (strain K12) OX=83333 GN=cybB PE=1 SV=1)	ref_gene
integral component of membrane
	GeFixPreAbcdefg0815	706	896	367	551	1008	436	174	292	99.78	142.75	61.94	77.26	147.62	62.97	25.56	51.37	105.87	46.6333	0.426271	-1.23016	0.000108507	0.0066624	yes	down	-	MULTISPECIES: hypothetical protein	Chr	809161	808802	-											GO:0016021(cellular_component:integral component of membrane)	GO:0110165	WP_004210062.1(MULTISPECIES: hypothetical protein [Klebsiella] >MCQ8837381.1 copper resistance protein [Klebsiella sp. KJ_S1] >VEC49640.1 suppression of copper sensitivity: putative copper binding protein [Klebsiella aerogenes] >AGX39377.1 copper-resistance protein [Klebsiella pneumoniae CG43] >AJB30755.1 putative copper binding protein ScsA [Klebsiella pneumoniae HK787] >AKE74315.1 hypothetical …		ref_gene
	GeFixPreAbcdefg4260	370	41	347	291	73	52	30	42	74.28	9.33	83.47	58	15.09	10.69	6.27	10.53	48.034	9.16333	0.178923	-2.48259	0.00148998	0.0317114	yes	down	-	MULTISPECIES: DUF2755 family protein	Chr	4290216	4290518	+										PF10954.11(DUF2755:Protein of unknown function (DUF2755))	GO:0016021(cellular_component:integral component of membrane)	GO:0110165	AHM81111.1(Hypothetical protein KPNJ2_04331 [Klebsiella pneumoniae 30684/NJST258_2] >AHM86786.1 Hypothetical protein KPNJ1_04380 [Klebsiella pneumoniae 30660/NJST258_1] >CDQ53187.1 yaiY [Klebsiella pneumoniae])	sp|P0AAP9|YAIY_ECO57(Inner membrane protein YaiY OS=Escherichia coli O157:H7 OX=83334 GN=yaiY PE=3 SV=1)	ref_gene
	GeFixPreAbcdefg4136	11362	7576	6013	5490	8385	3363	2138	2703	484.4	358.18	302.15	232.09	375.82	146.49	94.43	142.33	350.528	127.75	0.351434	-1.50867	2.61638e-10	4.06498e-07	yes	down	-	MULTISPECIES: YlaC family protein	Chr	4170123	4170593	+										PF10777.12(YlaC:Inner membrane protein YlaC)	GO:0016021(cellular_component:integral component of membrane)	GO:0110165	WP_002892026.1(MULTISPECIES: YlaC family protein [Klebsiella] >YP_005225483.1 YlaC family protein [Klebsiella pneumoniae subsp. pneumoniae HS11286] >AGT25598.1 hypothetical protein N559_3963 [Klebsiella pneumoniae JM45] >AKS01686.1 membrane protein [Klebsiella pneumoniae UHKPC33] >EJK27833.1 hypothetical protein KPNIH19_00545 [Klebsiella pneumoniae subsp. pneumoniae KPNIH19] >EMH99202.1 inner mem…	sp|P0AAS1|YLAC_ECO57(Inner membrane protein YlaC OS=Escherichia coli O157:H7 OX=83334 GN=ylaC PE=3 SV=2)	ref_gene
	GeFixPreAbcdefg0601	2846	2847	2745	3654	1847	4372	9070	10239	83.92	92.86	95.16	106.83	57.37	131.73	276.86	372.33	87.228	260.307	2.87347	1.52279	3.22089e-07	8.34031e-05	yes	up	lsrA	autoinducer 2 ABC transporter ATP-binding protein LsrA	Chr	607419	608906	+	COG1129(G:Carbohydrate transport and metabolism)	COG1129(ABC-type sugar transport system, ATPase component)	METABOLISM	K10558	lsrA	AI-2 transport system ATP-binding protein	map02024(Quorum sensing); map02010(ABC transporters)	Cellular Processes;Environmental Information Processing	Cellular community - prokaryotes;Membrane transport	PF00005.30(ABC_tran:ABC transporter); PF13304.9(AAA_21:AAA domain, putative AbiEii toxin, Type IV TA system)	GO:0016787(molecular_function:hydrolase activity); GO:0042626(molecular_function:ATPase activity, coupled to transmembrane movement of substances); GO:1905887(biological_process:autoinducer AI-2 transmembrane transport); GO:0016021(cellular_component:integral component of membrane); GO:0005886(cellular_component:plasma membrane); GO:0005524(molecular_function:ATP binding)	GO:0005488;GO:0140657;GO:0110165;GO:0009987;GO:0005215;GO:0003824;GO:0051179	WP_064146124.1(autoinducer 2 ABC transporter ATP-binding protein LsrA [Klebsiella pneumoniae] >EIX9412411.1 autoinducer 2 ABC transporter ATP-binding protein LsrA [Klebsiella pneumoniae] >KAB0306396.1 autoinducer 2 ABC transporter ATP-binding protein LsrA [Klebsiella pneumoniae] >MBD7403603.1 autoinducer 2 ABC transporter ATP-binding protein LsrA [Klebsiella pneumoniae] >MBF7793071.1 autoinducer …	sp|A6TEB8|LSRA_KLEP7(Autoinducer 2 import ATP-binding protein LsrA OS=Klebsiella pneumoniae subsp. pneumoniae (strain ATCC 700721 / MGH 78578) OX=272620 GN=lsrA PE=3 SV=1)	ref_gene
	GeFixPreAbcdefg0602	1710	1509	1554	1748	1088	1905	2859	4591	79.01	77.38	84.69	80.09	52.82	89.94	136.88	262.12	74.798	162.98	2.07287	1.05163	0.000264692	0.0109951	yes	up	lsrC	MULTISPECIES: autoinducer 2 ABC transporter permease LsrC	Chr	608903	609937	+	COG1172(G:Carbohydrate transport and metabolism)	COG1172(Ribose/xylose/arabinose/galactoside ABC-type transport system, permease component)	METABOLISM	K10556	lsrC	AI-2 transport system permease protein	map02024(Quorum sensing); map02010(ABC transporters)	Cellular Processes;Environmental Information Processing	Cellular community - prokaryotes;Membrane transport	PF02653.19(BPD_transp_2:Branched-chain amino acid transport system / permease component)	GO:0022857(molecular_function:transmembrane transporter activity); GO:0016021(cellular_component:integral component of membrane); GO:0005886(cellular_component:plasma membrane)	GO:0005215;GO:0110165	WP_004174225.1(MULTISPECIES: autoinducer 2 ABC transporter permease LsrC [Klebsiella] >NNJ21530.1 autoinducer 2 ABC transporter permease LsrC [Klebsiella sp. KBG6.2] >AEK00013.1 autoinducer 2 ABC transporter permease LsrC [Klebsiella pneumoniae KCTC 2242] >AGX39522.1 ABC transporter permease [Klebsiella pneumoniae CG43] >AIA43933.1 ABC transporter permease [Klebsiella pneumoniae subsp. pneumoniae…	sp|A6TEB7|LSRC_KLEP7(Autoinducer 2 import system permease protein LsrC OS=Klebsiella pneumoniae subsp. pneumoniae (strain ATCC 700721 / MGH 78578) OX=272620 GN=lsrC PE=3 SV=1)	ref_gene
	GeFixPreAbcdefg2464	1217	1091	387	460	871	268	209	191	38.59	38.28	14.43	14.46	29.08	8.68	6.86	7.47	26.968	7.67	0.279655	-1.83828	1.53146e-08	7.13813e-06	yes	down	cydA	cytochrome ubiquinol oxidase subunit I	Chr	2470743	2469346	-	COG1271(C:Energy production and conversion)	COG1271(Cytochrome bd-type quinol oxidase, subunit 1)	METABOLISM	K00425	cydA	cytochrome bd ubiquinol oxidase subunit I [EC:7.1.1.7]	map00190(Oxidative phosphorylation); map02020(Two-component system)	Metabolism;Environmental Information Processing	Energy metabolism;Signal transduction	PF01654.20(Cyt_bd_oxida_I:Cytochrome bd terminal oxidase subunit I)	GO:0016021(cellular_component:integral component of membrane); GO:0019646(biological_process:aerobic electron transport chain); GO:0070069(cellular_component:cytochrome complex); GO:0005886(cellular_component:plasma membrane); GO:0046872(molecular_function:metal ion binding); GO:0009055(molecular_function:electron carrier activity)	GO:0005488;GO:0110165;GO:0009987;GO:0003824;GO:0008152;GO:0032991	WP_021313836.1(cytochrome ubiquinol oxidase subunit I [Klebsiella pneumoniae] >EIV3869849.1 cytochrome ubiquinol oxidase subunit I [Klebsiella pneumoniae] >EIV5868628.1 cytochrome ubiquinol oxidase subunit I [Klebsiella pneumoniae] >EIV7283835.1 cytochrome ubiquinol oxidase subunit I [Klebsiella pneumoniae] >EIV9515795.1 cytochrome ubiquinol oxidase subunit I [Klebsiella pneumoniae] >EIW5038605.1…	sp|P26459|APPC_ECOLI(Cytochrome bd-II ubiquinol oxidase subunit 1 OS=Escherichia coli (strain K12) OX=83333 GN=appC PE=1 SV=1)	ref_gene
	GeFixPreAbcdefg2474	138	138	163	205	158	50	89	83	185.12	213.36	262.7	270.87	204.17	69.23	124.24	140.38	227.244	111.283	0.463247	-1.11015	3.12262e-05	0.00292585	yes	down	-	hypothetical protein	Chr	2480038	2480211	+										PF10753.12(Toxin_GhoT_OrtT:Toxin GhoT_OrtT)	GO:0016021(cellular_component:integral component of membrane); GO:0005886(cellular_component:plasma membrane)	GO:0110165	WP_002906888.1(MULTISPECIES: GhoT/OrtT family toxin [Bacteria] >YP_005227195.1 GhoT/OrtT family toxin [Klebsiella pneumoniae subsp. pneumoniae HS11286] >AGT24066.1 hypothetical protein N559_2367 [Klebsiella pneumoniae JM45] >AKS00060.1 hypothetical protein H222_11845 [Klebsiella pneumoniae UHKPC33] >EJK27442.1 hypothetical protein KPNIH19_01721 [Klebsiella pneumoniae subsp. pneumoniae KPNIH19] >E…	sp|P64454|ORTT_ECOL6(Orphan toxin OrtT OS=Escherichia coli O6:H1 (strain CFT073 / ATCC 700928 / UPEC) OX=199310 GN=ortT PE=3 SV=2)	ref_gene
	GeFixPreAbcdefg4703	248	301	235	369	268	374	348	1430	4.65	6.24	5.17	6.87	5.31	7.17	6.76	33.06	5.648	15.6633	2.58599	1.37072	0.000696563	0.0206907	yes	up	btsT	MULTISPECIES: carbon starvation protein	Chr	4747554	4749704	+	COG1966(C:Energy production and conversion); COG1966(E:Amino acid transport and metabolism)	COG1966(Carbon starvation protein CstA (peptide/pyruvate transporter)); COG1966(Carbon starvation protein CstA (peptide/pyruvate transporter))	METABOLISM;METABOLISM	K23676	btsT	pyruvate/proton symporter				PF02554.17(CstA:Carbon starvation protein CstA); PF13722.9(CstA_5TM:5TM C-terminal transporter carbon starvation CstA)	GO:0016021(cellular_component:integral component of membrane); GO:0009267(biological_process:cellular response to starvation); GO:0005886(cellular_component:plasma membrane)	GO:0050896;GO:0009987;GO:0110165	WP_002887454.1(MULTISPECIES: carbon starvation protein [Klebsiella] >YP_005224922.1 carbon starvation protein [Klebsiella pneumoniae subsp. pneumoniae HS11286] >AKS02211.1 carbon starvation protein A [Klebsiella pneumoniae UHKPC33] >ENY59158.1 carbon starvation protein [Klebsiella pneumoniae subsp. pneumoniae KpMDU1] >MBT9347456.1 carbon starvation protein [Providencia stuartii] >MCQ8843796.1 car…	sp|P39396|BTST_ECOLI(Pyruvate/proton symporter BtsT OS=Escherichia coli (strain K12) OX=83333 GN=btsT PE=1 SV=2)	ref_gene
	GeFixPreAbcdefg2139	188	166	274	179	107	287	607	1051	5.92	5.78	10.15	5.59	3.55	9.24	19.79	40.83	6.198	23.2867	3.53495	1.82169	7.00409e-06	0.000946512	yes	up	narK	MULTISPECIES: NarK family nitrate/nitrite MFS transporter	Chr	2145561	2146949	+	COG2223(P:Inorganic ion transport and metabolism)	COG2223(Nitrate/nitrite transporter NarK)	METABOLISM	K02575	narK	MFS transporter, NNP family, nitrate/nitrite transporter	map00910(Nitrogen metabolism)	Metabolism	Energy metabolism	PF07690.19(MFS_1:Major Facilitator Superfamily)	GO:0016021(cellular_component:integral component of membrane); GO:0005886(cellular_component:plasma membrane); GO:0015112(molecular_function:nitrate transmembrane transporter activity); GO:0015113(molecular_function:nitrite transmembrane transporter activity); GO:0042128(biological_process:nitrate assimilation)	GO:0110165;GO:0005215;GO:0009987;GO:0008152	WP_004175568.1(MULTISPECIES: NarK family nitrate/nitrite MFS transporter [Klebsiella] >YP_005227511.1 nitrite extrusion protein [Klebsiella pneumoniae subsp. pneumoniae HS11286] >AGT23784.1 nitrite extrusion protein [Klebsiella pneumoniae JM45] >EMH97507.1 nitrate/nitrite transporter NarK [Klebsiella pneumoniae RYC492] >MBT9349683.1 NarK family nitrate/nitrite MFS transporter [Providencia stuarti…	sp|P10903|NARK_ECOLI(Nitrate/nitrite antiporter NarK OS=Escherichia coli (strain K12) OX=83333 GN=narK PE=1 SV=2)	ref_gene
	GeFixPreAbcdefg3510	889	619	627	465	1617	253	230	491	18.58	14.29	15.38	9.64	35.66	5.4	4.97	12.64	18.71	7.67	0.387484	-1.36779	0.000447494	0.0156825	yes	down	puuP	MULTISPECIES: APC family permease	Chr	3493003	3491612	-	COG0531(E:Amino acid transport and metabolism)	COG0531(Serine transporter YbeC, amino acid:H+ symporter family)	METABOLISM	K14052	puuP	putrescine importer				PF00324.24(AA_permease:Amino acid permease); PF13520.9(AA_permease_2:Amino acid permease)	GO:0016021(cellular_component:integral component of membrane); GO:0055085(biological_process:transmembrane transport)	GO:0009987;GO:0051179;GO:0110165	WP_004141463.1(MULTISPECIES: APC family permease [Klebsiella] >EMH98636.1 Putrescine importer [Klebsiella pneumoniae RYC492] >MBP7673105.1 APC family permease [Klebsiella sp.] >MCQ8839377.1 APC family permease [Klebsiella sp. KJ_S1] >NNJ22034.1 amino acid permease [Klebsiella sp. KBG6.2] >CDK76414.1 Putrescine importer [Klebsiella pneumoniae IS22] >CDL22353.1 Putrescine importer [Klebsiella pneum…	sp|P76037|PUUP_ECOLI(Putrescine importer PuuP OS=Escherichia coli (strain K12) OX=83333 GN=puuP PE=1 SV=2)	ref_gene
	GeFixPreAbcdefg3509	1028	246	788	596	346	177	127	262	454.8	124.9	419.88	262.31	154.91	80.95	58.72	146.44	283.36	95.37	0.310722	-1.6863	5.64187e-05	0.00453392	yes	down	-	hypothetical protein	Chr	3491371	3491493	+											GO:0016021(cellular_component:integral component of membrane)	GO:0110165	WP_002898600.1(MULTISPECIES: small membrane protein [Enterobacteriaceae] >YP_005226198.1 small membrane protein [Klebsiella pneumoniae subsp. pneumoniae HS11286] >AGT24922.1 hypothetical protein N559_3264 [Klebsiella pneumoniae JM45] >AKR90010.1 hypothetical protein J052_16485 [Klebsiella pneumoniae 500_1420] >AKS00959.1 hypothetical protein H222_16605 [Klebsiella pneumoniae UHKPC33] >AWB61218.1 …		ref_gene
	GeFixPreAbcdefg3527	14068	7985	7981	8564	11222	4345	2323	4636	1139.41	722.47	767.1	687.87	949.9	359.47	195.3	465.67	853.35	340.147	0.378288	-1.40244	9.08408e-08	2.82273e-05	yes	down	yccA	MULTISPECIES: FtsH protease modulator YccA	Chr	3510852	3511511	+	COG0670(P:Inorganic ion transport and metabolism)	COG0670(Integral membrane protein YbhL, putative Ca2+ regulator, Bax inhibitor (BI-1)/TMBIM family)	METABOLISM	K19416	yccA	modulator of FtsH protease				PF01027.23(Bax1-I:Inhibitor of apoptosis-promoting Bax1)	GO:0006508(biological_process:proteolysis); GO:0008233(molecular_function:peptidase activity); GO:0043066(biological_process:negative regulation of apoptotic process); GO:0016021(cellular_component:integral component of membrane)	GO:0065007;GO:0110165;GO:0003824;GO:0008152	WP_159210585.1(FtsH protease modulator YccA [Klebsiella pneumoniae] >HBR1186830.1 FtsH protease modulator YccA [Klebsiella pneumoniae])	sp|P0AAC7|YCCA_ECOL6(Inner membrane protein YccA OS=Escherichia coli O6:H1 (strain CFT073 / ATCC 700928 / UPEC) OX=199310 GN=yccA PE=3 SV=1)	ref_gene
	GeFixPreAbcdefg2009	8884	5870	4538	4787	7920	3078	1973	3255	464.94	341.33	280.46	248.43	435.1	164.58	107.03	210.64	354.052	160.75	0.434375	-1.20299	1.96683e-06	0.000366695	yes	down	htpX	protease HtpX	Chr	2006645	2007529	+	COG0501(O:Posttranslational modification, protein turnover, chaperones)	COG0501(Zn-dependent protease with chaperone function)	CELLULAR PROCESSES AND SIGNALING	K03799	htpX	heat shock protein HtpX [EC:3.4.24.-]				PF01435.21(Peptidase_M48:Peptidase family M48); PF05569.14(Peptidase_M56:BlaR1 peptidase M56)	GO:0006508(biological_process:proteolysis); GO:0016021(cellular_component:integral component of membrane); GO:0004222(molecular_function:metalloendopeptidase activity); GO:0008270(molecular_function:zinc ion binding); GO:0005886(cellular_component:plasma membrane)	GO:0110165;GO:0003824;GO:0008152;GO:0005488	WP_002911381.1(MULTISPECIES: protease HtpX [Klebsiella] >YP_005227661.1 heat shock protein HtpX [Klebsiella pneumoniae subsp. pneumoniae HS11286] >A6TB00.1 RecName: Full=Protease HtpX; AltName: Full=Heat shock protein HtpX [Klebsiella pneumoniae subsp. pneumoniae MGH 78578] >AGT23651.1 heat shock protein HtpX [Klebsiella pneumoniae JM45] >AKR99639.1 heat shock protein HtpX [Klebsiella pneumoniae …	sp|A6TB00|HTPX_KLEP7(Protease HtpX OS=Klebsiella pneumoniae subsp. pneumoniae (strain ATCC 700721 / MGH 78578) OX=272620 GN=htpX PE=3 SV=1)	ref_gene
	GeFixPreAbcdefg0857	393	451	292	588	436	482	670	1697	6.07	7.68	5.28	9	7.11	7.6	10.7	32.25	7.028	16.85	2.26505	1.17954	0.00100048	0.0257638	yes	up	fimD	outer membrane usher protein fimD precursor	Chr	848141	845529	-	COG3188(N:Cell motility); COG3188(W:Extracellular structures)	COG3188(Outer membrane usher protein FimD/PapC); COG3188(Outer membrane usher protein FimD/PapC)	CELLULAR PROCESSES AND SIGNALING;CELLULAR PROCESSES AND SIGNALING	K07347	fimD	outer membrane usher protein	map05133(Pertussis)	Human Diseases	Infectious disease: bacterial	PF00577.23(Usher:Outer membrane usher protein); PF13954.9(PapC_N:PapC N-terminal domain); PF13953.9(PapC_C:PapC C-terminal domain)	GO:0015473(molecular_function:fimbrial usher porin activity); GO:0009279(cellular_component:cell outer membrane); GO:0016021(cellular_component:integral component of membrane); GO:0009297(biological_process:pilus assembly)	GO:0110165;GO:0005215;GO:0009987	WP_004900404.1(MULTISPECIES: fimbrial biogenesis usher protein [Klebsiella] >STR16356.1 outer membrane protein for export and assembly of type 1 fimbriae [Klebsiella aerogenes] >HBY9175010.1 outer membrane usher protein FimD [Klebsiella pneumoniae MGH 78578] >ABR78688.1 outer membrane protein; export and assembly of type 1 fimbriae [Klebsiella pneumoniae subsp. pneumoniae MGH 78578] >AEJ99765.1 o…	sp|P30130|FIMD_ECOLI(Outer membrane usher protein FimD OS=Escherichia coli (strain K12) OX=83333 GN=fimD PE=1 SV=2)	ref_gene
	GeFixPreAbcdefg2416	383	162	424	328	187	218	121	85	100.46	48.39	133.55	85.51	50.25	58.77	33.07	27.93	83.632	39.9233	0.458973	-1.12352	0.00301384	0.0474578	yes	down	-	Membrane-bound lysozyme inhibitor of c-type lysozyme	Chr	2422928	2423278	+	COG3895(M:Cell wall/membrane/envelope biogenesis)	COG3895(Membrane-bound inhibitor of C-type lysozyme)	CELLULAR PROCESSES AND SIGNALING							PF09864.12(MliC:Membrane-bound lysozyme-inhibitor of c-type lysozyme)	GO:0016021(cellular_component:integral component of membrane)	GO:0110165	CAD1962989.1(Membrane-bound lysozyme inhibitor of C-type lysozyme, partial [Klebsiella pneumoniae] >CAD1963239.1 Membrane-bound lysozyme inhibitor of C-type lysozyme, partial [Klebsiella pneumoniae] >CAD1963317.1 Membrane-bound lysozyme inhibitor of C-type lysozyme, partial [Klebsiella pneumoniae] >CAD1963421.1 Membrane-bound lysozyme inhibitor of C-type lysozyme, partial [Klebsiella pneumoniae] …	sp|P28224|MLIC_ECOLI(Membrane-bound lysozyme inhibitor of C-type lysozyme OS=Escherichia coli (strain K12) OX=83333 GN=mliC PE=1 SV=2)	ref_gene
	GeFixPreAbcdefg0870	109	123	79	208	122	296	292	484	1.81	2.25	1.53	3.42	2.13	5.01	5	9.87	2.228	6.62667	2.84669	1.50929	1.56017e-07	4.51883e-05	yes	up	fimD	MULTISPECIES: type 3 fimbria usher protein MrkC	Chr	858372	860858	+	COG3188(N:Cell motility); COG3188(W:Extracellular structures)	COG3188(Outer membrane usher protein FimD/PapC); COG3188(Outer membrane usher protein FimD/PapC)	CELLULAR PROCESSES AND SIGNALING;CELLULAR PROCESSES AND SIGNALING	K07347	fimD	outer membrane usher protein	map05133(Pertussis)	Human Diseases	Infectious disease: bacterial	PF00577.23(Usher:Outer membrane usher protein); PF13954.9(PapC_N:PapC N-terminal domain); PF13953.9(PapC_C:PapC C-terminal domain)	GO:0015473(molecular_function:fimbrial usher porin activity); GO:0009279(cellular_component:cell outer membrane); GO:0016021(cellular_component:integral component of membrane); GO:0009297(biological_process:pilus assembly)	GO:0110165;GO:0005215;GO:0009987	WP_000813718.1(MULTISPECIES: type 3 fimbria usher protein MrkC [Gammaproteobacteria] >YP_005228645.1 putative fimbrial usher protein [Klebsiella pneumoniae subsp. pneumoniae HS11286] >AGT22745.1 putative fimbrial usher protein [Klebsiella pneumoniae JM45] >AKR98733.1 fimbrial protein [Klebsiella pneumoniae UHKPC33] >EAR6915585.1 fimbrial biogenesis outer membrane usher protein [Salmonella enteric…	sp|P21647|MRKC_KLEPN(Outer membrane usher protein MrkC OS=Klebsiella pneumoniae OX=573 GN=mrkC PE=3 SV=1)	ref_gene
	GeFixPreAbcdefg1991	4709	2661	2643	2672	4651	1299	869	1982	285.49	179.54	189.52	160.64	295.61	80.46	54.63	148.72	222.16	94.6033	0.401807	-1.31543	1.42733e-05	0.00170585	yes	down	-	MULTISPECIES: tellurite resistance TerB family protein	Chr	1988663	1989322	+	COG2979(S:Function unknown)	COG2979(Uncharacterized membrane protein YebE, DUF533 family)	POORLY CHARACTERIZED							PF04391.15(DUF533:Protein of unknown function (DUF533))	GO:0016021(cellular_component:integral component of membrane)	GO:0110165	WP_004180434.1(MULTISPECIES: tellurite resistance TerB family protein [Klebsiella] >STR15351.1 membrane protein [Klebsiella aerogenes] >HCB1317252.1 tellurite resistance TerB family protein [Klebsiella variicola subsp. variicola] >HCI7297692.1 tellurite resistance TerB family protein [Klebsiella pneumoniae subsp. pneumoniae Kp001] >AIG82562.1 membrane protein [Klebsiella pneumoniae subsp. pneumon…	sp|P33218|YEBE_ECOLI(Inner membrane protein YebE OS=Escherichia coli (strain K12) OX=83333 GN=yebE PE=1 SV=2)	ref_gene
	GeFixPreAbcdefg1459	278	77	122	80	324	68	53	44	17.07	5.26	8.86	4.87	20.86	4.27	3.38	3.35	11.384	3.66667	0.309967	-1.68981	0.000188926	0.00927269	yes	down	cysU	MULTISPECIES: sulfate/thiosulfate ABC transporter permease CysT	Chr	1439440	1440273	+	COG0555(P:Inorganic ion transport and metabolism)	COG0555(ABC-type sulfate transport system, permease component)	METABOLISM	K02046	cysU	sulfate/thiosulfate transport system permease protein	map02010(ABC transporters); map00920(Sulfur metabolism)	Environmental Information Processing;Metabolism	Membrane transport;Energy metabolism	PF00528.25(BPD_transp_1:Binding-protein-dependent transport system inner membrane component)	GO:0016021(cellular_component:integral component of membrane); GO:0015419(molecular_function:ATPase-coupled sulfate transmembrane transporter activity); GO:0005886(cellular_component:plasma membrane)	GO:0140657;GO:0110165;GO:0005215	WP_002913626.1(MULTISPECIES: sulfate/thiosulfate ABC transporter permease CysT [Klebsiella] >YP_005228140.1 sulfate/thiosulfate transporter subunit [Klebsiella pneumoniae subsp. pneumoniae HS11286] >AGT23236.1 sulfate/thiosulfate transporter subunit [Klebsiella pneumoniae JM45] >AKR99202.1 sulfate/thiosulfate transporter subunit [Klebsiella pneumoniae UHKPC33] >AWB64143.1 sulfate/thiosulfate ABC …	sp|P16701|CYST_ECOLI(Sulfate transport system permease protein CysT OS=Escherichia coli (strain K12) OX=83333 GN=cysU PE=3 SV=1)	ref_gene
	GeFixPreAbcdefg3191	1694	476	577	525	1440	304	240	438	48.54	15.08	19.43	14.92	43.47	8.9	7.12	15.48	28.288	10.5	0.35132	-1.50914	0.000217316	0.00972133	yes	down	-	MULTISPECIES: L-cystine transporter	Chr	3186176	3187567	+	COG1823(E:Amino acid transport and metabolism)	COG1823(L-cystine transporter TcyP, sodium:dicarboxylate symporter family)	METABOLISM	K06956		uncharacterized protein				PF00375.21(SDF:Sodium:dicarboxylate symporter family)	GO:0016310(biological_process:phosphorylation); GO:0016021(cellular_component:integral component of membrane); GO:0016301(molecular_function:kinase activity); GO:0015293(molecular_function:symporter activity)	GO:0009987;GO:0005215;GO:0003824;GO:0110165;GO:0008152	WP_228623947.1(cation:dicarboxylase symporter family transporter [Klebsiella pneumoniae] >MCC5734663.1 L-cystine transporter [Klebsiella pneumoniae])	sp|P77529|TCYP_ECOLI(L-cystine transporter TcyP OS=Escherichia coli (strain K12) OX=83333 GN=tcyP PE=1 SV=1)	ref_gene
	GeFixPreAbcdefg2439	1864	1288	870	1137	1756	713	465	681	136.06	104.87	75.27	82.3	134.12	53.17	35.22	61.6	106.524	49.9967	0.450793	-1.14946	2.5267e-06	0.000436184	yes	down	cybB	cytochrome b561	Chr	2443466	2443993	+	COG3038(C:Energy production and conversion)	COG3038(Cytochrome b561)	METABOLISM	K12262	cybB	superoxide oxidase [EC:1.10.3.17]				PF01292.23(Ni_hydr_CYTB:Prokaryotic cytochrome b561)	GO:0016021(cellular_component:integral component of membrane); GO:0022904(biological_process:respiratory electron transport chain); GO:0005886(cellular_component:plasma membrane); GO:0009055(molecular_function:electron carrier activity)	GO:0009987;GO:0003824;GO:0008152;GO:0110165	EJK91287.1(hypothetical protein UUU_21180 [Klebsiella pneumoniae subsp. pneumoniae DSM 30104 = JCM 1662 = NBRC 14940])	sp|P0ABE5|C561_ECOLI(Cytochrome b561 OS=Escherichia coli (strain K12) OX=83333 GN=cybB PE=1 SV=1)	ref_gene
rRNA binding
	GeFixPreAbcdefg0406	236	263	168	399	315	526	314	1528	22.71	28.34	19.22	38.07	31.6	51.69	31.38	182.54	27.988	88.5367	2.9405	1.55606	0.000177453	0.00919008	yes	up	rplD	MULTISPECIES: 50S ribosomal protein L4	Chr	430786	431391	+	COG0088(J:Translation, ribosomal structure and biogenesis)	COG0088(Ribosomal protein L4)	INFORMATION STORAGE AND PROCESSING	K02926	rplD	large subunit ribosomal protein L4	map03010(Ribosome)	Genetic Information Processing	Translation	PF00573.25(Ribosomal_L4:Ribosomal protein L4/L1 family)	GO:0005737(cellular_component:cytoplasm); GO:0005840(cellular_component:ribosome); GO:1990904(cellular_component:ribonucleoprotein complex); GO:0019843(molecular_function:rRNA binding); GO:0003735(molecular_function:structural constituent of ribosome); GO:0006412(biological_process:translation)	GO:0005488;GO:0005198;GO:0110165;GO:0009987;GO:0008152;GO:0032991	WP_002919794.1(MULTISPECIES: 50S ribosomal protein L4 [Bacteria] >YP_005229167.1 50S ribosomal protein L4 [Klebsiella pneumoniae subsp. pneumoniae HS11286] >A6TEX1.1 RecName: Full=50S ribosomal protein L4 [Klebsiella pneumoniae subsp. pneumoniae MGH 78578] >B5XN95.1 RecName: Full=50S ribosomal protein L4 [Klebsiella pneumoniae 342] >AGT22245.1 50S ribosomal protein L4 [Klebsiella pneumoniae JM45]…	sp|B5XN95|RL4_KLEP3(50S ribosomal protein L4 OS=Klebsiella pneumoniae (strain 342) OX=507522 GN=rplD PE=3 SV=1)	ref_gene
	GeFixPreAbcdefg0408	461	520	327	819	602	1099	662	2767	26.25	32.93	22.01	46.25	35.96	63.94	39.08	194.93	32.68	99.3167	2.8419	1.50685	0.000108634	0.0066624	yes	up	rplB	MULTISPECIES: 50S ribosomal protein L2	Chr	431708	432529	+	COG0090(J:Translation, ribosomal structure and biogenesis)	COG0090(Ribosomal protein L2)	INFORMATION STORAGE AND PROCESSING	K02886	rplB	large subunit ribosomal protein L2	map03010(Ribosome)	Genetic Information Processing	Translation	PF03947.21(Ribosomal_L2_C:Ribosomal Proteins L2, C-terminal domain); PF00181.26(Ribosomal_L2:Ribosomal Proteins L2, RNA binding domain)	GO:0015934(cellular_component:large ribosomal subunit); GO:0005829(cellular_component:cytosol); GO:0019843(molecular_function:rRNA binding); GO:0003735(molecular_function:structural constituent of ribosome); GO:0016740(molecular_function:transferase activity); GO:0006412(biological_process:translation)	GO:0005488;GO:0005198;GO:0110165;GO:0009987;GO:0003824;GO:0008152;GO:0032991	WP_002919786.1(MULTISPECIES: 50S ribosomal protein L2 [Bacteria] >YP_005229165.1 50S ribosomal protein L2 [Klebsiella pneumoniae subsp. pneumoniae HS11286] >A6TEW9.1 RecName: Full=50S ribosomal protein L2 [Klebsiella pneumoniae subsp. pneumoniae MGH 78578] >B5XN97.1 RecName: Full=50S ribosomal protein L2 [Klebsiella pneumoniae 342] >AKR98230.1 50S ribosomal protein L2 [Klebsiella pneumoniae UHKPC…	sp|B5XN97|RL2_KLEP3(50S ribosomal protein L2 OS=Klebsiella pneumoniae (strain 342) OX=507522 GN=rplB PE=3 SV=1)	ref_gene
	GeFixPreAbcdefg0411	621	637	453	1012	742	1185	808	2533	46.13	52.8	39.9	74.56	57.67	89.93	62.29	233.23	54.212	128.483	2.22632	1.15466	0.000627883	0.0196413	yes	up	rpsC	MULTISPECIES: 30S ribosomal protein S3	Chr	433189	433887	+	COG0092(J:Translation, ribosomal structure and biogenesis)	COG0092(Ribosomal protein S3)	INFORMATION STORAGE AND PROCESSING	K02982	rpsC	small subunit ribosomal protein S3	map03010(Ribosome)	Genetic Information Processing	Translation	PF00189.23(Ribosomal_S3_C:Ribosomal protein S3, C-terminal domain); PF07650.20(KH_2:KH domain); PF13083.9(KH_4:KH domain)	GO:0005840(cellular_component:ribosome); GO:1990904(cellular_component:ribonucleoprotein complex); GO:0019843(molecular_function:rRNA binding); GO:0003735(molecular_function:structural constituent of ribosome); GO:0006412(biological_process:translation); GO:0003729(molecular_function:mRNA binding)	GO:0005488;GO:0005198;GO:0110165;GO:0009987;GO:0008152;GO:0032991	WP_002919766.1(MULTISPECIES: 30S ribosomal protein S3 [Bacteria] >YP_005229162.1 30S ribosomal protein S3 [Klebsiella pneumoniae subsp. pneumoniae HS11286] >A6TEW6.1 RecName: Full=30S ribosomal protein S3 [Klebsiella pneumoniae subsp. pneumoniae MGH 78578] >B2VK58.1 RecName: Full=30S ribosomal protein S3 [Erwinia tasmaniensis Et1/99] >B5XNA0.1 RecName: Full=30S ribosomal protein S3 [Klebsiella pn…	sp|B2VK58|RS3_ERWT9(30S ribosomal protein S3 OS=Erwinia tasmaniensis (strain DSM 17950 / CFBP 7177 / CIP 109463 / NCPPB 4357 / Et1/99) OX=465817 GN=rpsC PE=3 SV=1)	ref_gene
	GeFixPreAbcdefg0412	234	260	203	415	274	483	317	1176	44.57	56.11	46.31	78.47	53.78	94.19	62.81	279.53	55.848	145.51	2.42786	1.27969	0.000508439	0.0172299	yes	up	rplP	MULTISPECIES: 50S ribosomal protein L16	Chr	433900	434310	+	COG0197(J:Translation, ribosomal structure and biogenesis)	COG0197(Ribosomal protein L16/L10AE)	INFORMATION STORAGE AND PROCESSING	K02878	rplP	large subunit ribosomal protein L16	map03010(Ribosome)	Genetic Information Processing	Translation	PF00252.21(Ribosomal_L16:Ribosomal protein L16p/L10e)	GO:0000049(molecular_function:tRNA binding); GO:0005840(cellular_component:ribosome); GO:1990904(cellular_component:ribonucleoprotein complex); GO:0019843(molecular_function:rRNA binding); GO:0003735(molecular_function:structural constituent of ribosome); GO:0006412(biological_process:translation)	GO:0005488;GO:0005198;GO:0110165;GO:0009987;GO:0008152;GO:0032991	WP_002919759.1(MULTISPECIES: 50S ribosomal protein L16 [Bacteria] >YP_005229161.1 50S ribosomal protein L16 [Klebsiella pneumoniae subsp. pneumoniae HS11286] >A4WFC1.1 RecName: Full=50S ribosomal protein L16 [Enterobacter sp. 638] >A6TEW5.1 RecName: Full=50S ribosomal protein L16 [Klebsiella pneumoniae subsp. pneumoniae MGH 78578] >B5XNA1.1 RecName: Full=50S ribosomal protein L16 [Klebsiella pneu…	sp|A4WFC1|RL16_ENT38(50S ribosomal protein L16 OS=Enterobacter sp. (strain 638) OX=399742 GN=rplP PE=3 SV=1)	ref_gene
	GeFixPreAbcdefg0423	618	905	487	893	997	1201	1038	2848	102.72	170.02	96.82	147.29	171.18	204.15	179.39	589.97	137.606	324.503	2.22447	1.15346	0.000552565	0.018266	yes	up	rplO	MULTISPECIES: 50S ribosomal protein L15	Chr	438531	438965	+	COG0200(J:Translation, ribosomal structure and biogenesis)	COG0200(Ribosomal protein L15)	INFORMATION STORAGE AND PROCESSING	K02876	rplO	large subunit ribosomal protein L15	map03010(Ribosome)	Genetic Information Processing	Translation	PF00828.22(Ribosomal_L27A:Ribosomal proteins 50S-L15, 50S-L18e, 60S-L27A)	GO:0003735(molecular_function:structural constituent of ribosome); GO:0015934(cellular_component:large ribosomal subunit); GO:0006412(biological_process:translation); GO:0019843(molecular_function:rRNA binding)	GO:0005488;GO:0005198;GO:0009987;GO:0008152;GO:0032991	WP_032440389.1(50S ribosomal protein L15 [Klebsiella pneumoniae] >EWD00524.1 50S ribosomal protein L15 [Klebsiella pneumoniae NB60] >MCB7720706.1 50S ribosomal protein L15 [Klebsiella pneumoniae] >MCD9766759.1 50S ribosomal protein L15 [Klebsiella pneumoniae] >MCE0017601.1 50S ribosomal protein L15 [Klebsiella pneumoniae] >UHL78334.1 50S ribosomal protein L15 [Klebsiella pneumoniae])	sp|B5XNB2|RL15_KLEP3(50S ribosomal protein L15 OS=Klebsiella pneumoniae (strain 342) OX=507522 GN=rplO PE=3 SV=1)	ref_gene
	GeFixPreAbcdefg0410	97	120	92	167	122	170	155	532	28.54	40.28	32.53	48.85	36.69	51.48	47.56	196.39	37.378	98.4767	2.44441	1.28948	0.000785993	0.0222031	yes	up	rplV	MULTISPECIES: 50S ribosomal protein L22	Chr	432839	433171	+	COG0091(J:Translation, ribosomal structure and biogenesis)	COG0091(Ribosomal protein L22)	INFORMATION STORAGE AND PROCESSING	K02890	rplV	large subunit ribosomal protein L22	map03010(Ribosome)	Genetic Information Processing	Translation	PF00237.22(Ribosomal_L22:Ribosomal protein L22p/L17e)	GO:0003735(molecular_function:structural constituent of ribosome); GO:0015934(cellular_component:large ribosomal subunit); GO:0006412(biological_process:translation); GO:0019843(molecular_function:rRNA binding)	GO:0005488;GO:0005198;GO:0009987;GO:0008152;GO:0032991	WP_002919773.1(MULTISPECIES: 50S ribosomal protein L22 [Bacteria] >YP_005229163.1 50S ribosomal protein L22 [Klebsiella pneumoniae subsp. pneumoniae HS11286] >A6TEW7.1 RecName: Full=50S ribosomal protein L22 [Klebsiella pneumoniae subsp. pneumoniae MGH 78578] >B5XN99.1 RecName: Full=50S ribosomal protein L22 [Klebsiella pneumoniae 342] >AGB76454.1 ribosomal protein L22, bacterial type [Enterobact…	sp|B5XN99|RL22_KLEP3(50S ribosomal protein L22 OS=Klebsiella pneumoniae (strain 342) OX=507522 GN=rplV PE=3 SV=1)	ref_gene
structural constituent of ribosome
	GeFixPreAbcdefg0406	236	263	168	399	315	526	314	1528	22.71	28.34	19.22	38.07	31.6	51.69	31.38	182.54	27.988	88.5367	2.9405	1.55606	0.000177453	0.00919008	yes	up	rplD	MULTISPECIES: 50S ribosomal protein L4	Chr	430786	431391	+	COG0088(J:Translation, ribosomal structure and biogenesis)	COG0088(Ribosomal protein L4)	INFORMATION STORAGE AND PROCESSING	K02926	rplD	large subunit ribosomal protein L4	map03010(Ribosome)	Genetic Information Processing	Translation	PF00573.25(Ribosomal_L4:Ribosomal protein L4/L1 family)	GO:0005737(cellular_component:cytoplasm); GO:0005840(cellular_component:ribosome); GO:1990904(cellular_component:ribonucleoprotein complex); GO:0019843(molecular_function:rRNA binding); GO:0003735(molecular_function:structural constituent of ribosome); GO:0006412(biological_process:translation)	GO:0005488;GO:0005198;GO:0110165;GO:0009987;GO:0008152;GO:0032991	WP_002919794.1(MULTISPECIES: 50S ribosomal protein L4 [Bacteria] >YP_005229167.1 50S ribosomal protein L4 [Klebsiella pneumoniae subsp. pneumoniae HS11286] >A6TEX1.1 RecName: Full=50S ribosomal protein L4 [Klebsiella pneumoniae subsp. pneumoniae MGH 78578] >B5XN95.1 RecName: Full=50S ribosomal protein L4 [Klebsiella pneumoniae 342] >AGT22245.1 50S ribosomal protein L4 [Klebsiella pneumoniae JM45]…	sp|B5XN95|RL4_KLEP3(50S ribosomal protein L4 OS=Klebsiella pneumoniae (strain 342) OX=507522 GN=rplD PE=3 SV=1)	ref_gene
	GeFixPreAbcdefg0408	461	520	327	819	602	1099	662	2767	26.25	32.93	22.01	46.25	35.96	63.94	39.08	194.93	32.68	99.3167	2.8419	1.50685	0.000108634	0.0066624	yes	up	rplB	MULTISPECIES: 50S ribosomal protein L2	Chr	431708	432529	+	COG0090(J:Translation, ribosomal structure and biogenesis)	COG0090(Ribosomal protein L2)	INFORMATION STORAGE AND PROCESSING	K02886	rplB	large subunit ribosomal protein L2	map03010(Ribosome)	Genetic Information Processing	Translation	PF03947.21(Ribosomal_L2_C:Ribosomal Proteins L2, C-terminal domain); PF00181.26(Ribosomal_L2:Ribosomal Proteins L2, RNA binding domain)	GO:0015934(cellular_component:large ribosomal subunit); GO:0005829(cellular_component:cytosol); GO:0019843(molecular_function:rRNA binding); GO:0003735(molecular_function:structural constituent of ribosome); GO:0016740(molecular_function:transferase activity); GO:0006412(biological_process:translation)	GO:0005488;GO:0005198;GO:0110165;GO:0009987;GO:0003824;GO:0008152;GO:0032991	WP_002919786.1(MULTISPECIES: 50S ribosomal protein L2 [Bacteria] >YP_005229165.1 50S ribosomal protein L2 [Klebsiella pneumoniae subsp. pneumoniae HS11286] >A6TEW9.1 RecName: Full=50S ribosomal protein L2 [Klebsiella pneumoniae subsp. pneumoniae MGH 78578] >B5XN97.1 RecName: Full=50S ribosomal protein L2 [Klebsiella pneumoniae 342] >AKR98230.1 50S ribosomal protein L2 [Klebsiella pneumoniae UHKPC…	sp|B5XN97|RL2_KLEP3(50S ribosomal protein L2 OS=Klebsiella pneumoniae (strain 342) OX=507522 GN=rplB PE=3 SV=1)	ref_gene
	GeFixPreAbcdefg0411	621	637	453	1012	742	1185	808	2533	46.13	52.8	39.9	74.56	57.67	89.93	62.29	233.23	54.212	128.483	2.22632	1.15466	0.000627883	0.0196413	yes	up	rpsC	MULTISPECIES: 30S ribosomal protein S3	Chr	433189	433887	+	COG0092(J:Translation, ribosomal structure and biogenesis)	COG0092(Ribosomal protein S3)	INFORMATION STORAGE AND PROCESSING	K02982	rpsC	small subunit ribosomal protein S3	map03010(Ribosome)	Genetic Information Processing	Translation	PF00189.23(Ribosomal_S3_C:Ribosomal protein S3, C-terminal domain); PF07650.20(KH_2:KH domain); PF13083.9(KH_4:KH domain)	GO:0005840(cellular_component:ribosome); GO:1990904(cellular_component:ribonucleoprotein complex); GO:0019843(molecular_function:rRNA binding); GO:0003735(molecular_function:structural constituent of ribosome); GO:0006412(biological_process:translation); GO:0003729(molecular_function:mRNA binding)	GO:0005488;GO:0005198;GO:0110165;GO:0009987;GO:0008152;GO:0032991	WP_002919766.1(MULTISPECIES: 30S ribosomal protein S3 [Bacteria] >YP_005229162.1 30S ribosomal protein S3 [Klebsiella pneumoniae subsp. pneumoniae HS11286] >A6TEW6.1 RecName: Full=30S ribosomal protein S3 [Klebsiella pneumoniae subsp. pneumoniae MGH 78578] >B2VK58.1 RecName: Full=30S ribosomal protein S3 [Erwinia tasmaniensis Et1/99] >B5XNA0.1 RecName: Full=30S ribosomal protein S3 [Klebsiella pn…	sp|B2VK58|RS3_ERWT9(30S ribosomal protein S3 OS=Erwinia tasmaniensis (strain DSM 17950 / CFBP 7177 / CIP 109463 / NCPPB 4357 / Et1/99) OX=465817 GN=rpsC PE=3 SV=1)	ref_gene
	GeFixPreAbcdefg0412	234	260	203	415	274	483	317	1176	44.57	56.11	46.31	78.47	53.78	94.19	62.81	279.53	55.848	145.51	2.42786	1.27969	0.000508439	0.0172299	yes	up	rplP	MULTISPECIES: 50S ribosomal protein L16	Chr	433900	434310	+	COG0197(J:Translation, ribosomal structure and biogenesis)	COG0197(Ribosomal protein L16/L10AE)	INFORMATION STORAGE AND PROCESSING	K02878	rplP	large subunit ribosomal protein L16	map03010(Ribosome)	Genetic Information Processing	Translation	PF00252.21(Ribosomal_L16:Ribosomal protein L16p/L10e)	GO:0000049(molecular_function:tRNA binding); GO:0005840(cellular_component:ribosome); GO:1990904(cellular_component:ribonucleoprotein complex); GO:0019843(molecular_function:rRNA binding); GO:0003735(molecular_function:structural constituent of ribosome); GO:0006412(biological_process:translation)	GO:0005488;GO:0005198;GO:0110165;GO:0009987;GO:0008152;GO:0032991	WP_002919759.1(MULTISPECIES: 50S ribosomal protein L16 [Bacteria] >YP_005229161.1 50S ribosomal protein L16 [Klebsiella pneumoniae subsp. pneumoniae HS11286] >A4WFC1.1 RecName: Full=50S ribosomal protein L16 [Enterobacter sp. 638] >A6TEW5.1 RecName: Full=50S ribosomal protein L16 [Klebsiella pneumoniae subsp. pneumoniae MGH 78578] >B5XNA1.1 RecName: Full=50S ribosomal protein L16 [Klebsiella pneu…	sp|A4WFC1|RL16_ENT38(50S ribosomal protein L16 OS=Enterobacter sp. (strain 638) OX=399742 GN=rplP PE=3 SV=1)	ref_gene
	GeFixPreAbcdefg0413	467	405	348	642	503	835	488	1563	57.65	56.23	51.23	78.62	64.5	105.3	62.6	239.98	61.646	135.96	2.06591	1.04677	0.00118407	0.0280149	yes	up	rpmC	MULTISPECIES: 50S ribosomal protein L29	Chr	434310	434501	+	COG0255(J:Translation, ribosomal structure and biogenesis)	COG0255(Ribosomal protein L29)	INFORMATION STORAGE AND PROCESSING	K02904	rpmC	large subunit ribosomal protein L29	map03010(Ribosome)	Genetic Information Processing	Translation	PF00831.26(Ribosomal_L29:Ribosomal L29 protein)	GO:0003735(molecular_function:structural constituent of ribosome); GO:1990904(cellular_component:ribonucleoprotein complex); GO:0006412(biological_process:translation); GO:0005840(cellular_component:ribosome)	GO:0005198;GO:0110165;GO:0009987;GO:0008152;GO:0032991	WP_002919754.1(MULTISPECIES: 50S ribosomal protein L29 [Bacteria] >YP_005229160.1 50S ribosomal protein L29 [Klebsiella pneumoniae subsp. pneumoniae HS11286] >A6TEW4.1 RecName: Full=50S ribosomal protein L29 [Klebsiella pneumoniae subsp. pneumoniae MGH 78578] >B5XNA2.1 RecName: Full=50S ribosomal protein L29 [Klebsiella pneumoniae 342] >AGT22250.1 50S ribosomal protein L29 [Klebsiella pneumoniae …	sp|B5XNA2|RL29_KLEP3(50S ribosomal protein L29 OS=Klebsiella pneumoniae (strain 342) OX=507522 GN=rpmC PE=3 SV=1)	ref_gene
	GeFixPreAbcdefg0423	618	905	487	893	997	1201	1038	2848	102.72	170.02	96.82	147.29	171.18	204.15	179.39	589.97	137.606	324.503	2.22447	1.15346	0.000552565	0.018266	yes	up	rplO	MULTISPECIES: 50S ribosomal protein L15	Chr	438531	438965	+	COG0200(J:Translation, ribosomal structure and biogenesis)	COG0200(Ribosomal protein L15)	INFORMATION STORAGE AND PROCESSING	K02876	rplO	large subunit ribosomal protein L15	map03010(Ribosome)	Genetic Information Processing	Translation	PF00828.22(Ribosomal_L27A:Ribosomal proteins 50S-L15, 50S-L18e, 60S-L27A)	GO:0003735(molecular_function:structural constituent of ribosome); GO:0015934(cellular_component:large ribosomal subunit); GO:0006412(biological_process:translation); GO:0019843(molecular_function:rRNA binding)	GO:0005488;GO:0005198;GO:0009987;GO:0008152;GO:0032991	WP_032440389.1(50S ribosomal protein L15 [Klebsiella pneumoniae] >EWD00524.1 50S ribosomal protein L15 [Klebsiella pneumoniae NB60] >MCB7720706.1 50S ribosomal protein L15 [Klebsiella pneumoniae] >MCD9766759.1 50S ribosomal protein L15 [Klebsiella pneumoniae] >MCE0017601.1 50S ribosomal protein L15 [Klebsiella pneumoniae] >UHL78334.1 50S ribosomal protein L15 [Klebsiella pneumoniae])	sp|B5XNB2|RL15_KLEP3(50S ribosomal protein L15 OS=Klebsiella pneumoniae (strain 342) OX=507522 GN=rplO PE=3 SV=1)	ref_gene
	GeFixPreAbcdefg0410	97	120	92	167	122	170	155	532	28.54	40.28	32.53	48.85	36.69	51.48	47.56	196.39	37.378	98.4767	2.44441	1.28948	0.000785993	0.0222031	yes	up	rplV	MULTISPECIES: 50S ribosomal protein L22	Chr	432839	433171	+	COG0091(J:Translation, ribosomal structure and biogenesis)	COG0091(Ribosomal protein L22)	INFORMATION STORAGE AND PROCESSING	K02890	rplV	large subunit ribosomal protein L22	map03010(Ribosome)	Genetic Information Processing	Translation	PF00237.22(Ribosomal_L22:Ribosomal protein L22p/L17e)	GO:0003735(molecular_function:structural constituent of ribosome); GO:0015934(cellular_component:large ribosomal subunit); GO:0006412(biological_process:translation); GO:0019843(molecular_function:rRNA binding)	GO:0005488;GO:0005198;GO:0009987;GO:0008152;GO:0032991	WP_002919773.1(MULTISPECIES: 50S ribosomal protein L22 [Bacteria] >YP_005229163.1 50S ribosomal protein L22 [Klebsiella pneumoniae subsp. pneumoniae HS11286] >A6TEW7.1 RecName: Full=50S ribosomal protein L22 [Klebsiella pneumoniae subsp. pneumoniae MGH 78578] >B5XN99.1 RecName: Full=50S ribosomal protein L22 [Klebsiella pneumoniae 342] >AGB76454.1 ribosomal protein L22, bacterial type [Enterobact…	sp|B5XN99|RL22_KLEP3(50S ribosomal protein L22 OS=Klebsiella pneumoniae (strain 342) OX=507522 GN=rplV PE=3 SV=1)	ref_gene
metal ion binding
	GeFixPreAbcdefg2067	2611	4678	2971	3046	4055	2594	900	1491	96.59	191.71	129.4	111.74	157.85	98.05	34.48	68.08	137.458	66.87	0.470781	-1.08687	0.000251867	0.0106723	yes	down	tdcD	MULTISPECIES: propionate kinase	Chr	2063268	2064476	+	COG0282(C:Energy production and conversion)	COG0282(Acetate kinase)	METABOLISM	K00932	tdcD	propionate kinase [EC:2.7.2.15]	map00640(Propanoate metabolism)	Metabolism	Carbohydrate metabolism	PF00871.20(Acetate_kinase:Acetokinase family)	GO:0016310(biological_process:phosphorylation); GO:0046872(molecular_function:metal ion binding); GO:0005524(molecular_function:ATP binding); GO:0070689(biological_process:L-threonine catabolic process to propionate); GO:0008980(molecular_function:propionate kinase activity)	GO:0005488;GO:0009987;GO:0003824;GO:0008152	WP_002910759.1(MULTISPECIES: propionate kinase [Klebsiella] >AKR99695.1 propionate kinase [Klebsiella pneumoniae UHKPC33] >EJK18122.1 propionate/acetate kinase [Klebsiella pneumoniae subsp. pneumoniae KPNIH19] >ENY56948.1 propionate/acetate kinase [Klebsiella pneumoniae subsp. pneumoniae KpMDU1] >HBY9199313.1 propionate kinase [Klebsiella pneumoniae CHS 01] >HBY9212365.1 propionate kinase [Klebsi…	sp|B5XVZ8|TDCD_KLEP3(Propionate kinase OS=Klebsiella pneumoniae (strain 342) OX=507522 GN=tdcD PE=3 SV=1)	ref_gene
	GeFixPreAbcdefg2464	1217	1091	387	460	871	268	209	191	38.59	38.28	14.43	14.46	29.08	8.68	6.86	7.47	26.968	7.67	0.279655	-1.83828	1.53146e-08	7.13813e-06	yes	down	cydA	cytochrome ubiquinol oxidase subunit I	Chr	2470743	2469346	-	COG1271(C:Energy production and conversion)	COG1271(Cytochrome bd-type quinol oxidase, subunit 1)	METABOLISM	K00425	cydA	cytochrome bd ubiquinol oxidase subunit I [EC:7.1.1.7]	map00190(Oxidative phosphorylation); map02020(Two-component system)	Metabolism;Environmental Information Processing	Energy metabolism;Signal transduction	PF01654.20(Cyt_bd_oxida_I:Cytochrome bd terminal oxidase subunit I)	GO:0016021(cellular_component:integral component of membrane); GO:0019646(biological_process:aerobic electron transport chain); GO:0070069(cellular_component:cytochrome complex); GO:0005886(cellular_component:plasma membrane); GO:0046872(molecular_function:metal ion binding); GO:0009055(molecular_function:electron carrier activity)	GO:0005488;GO:0110165;GO:0009987;GO:0003824;GO:0008152;GO:0032991	WP_021313836.1(cytochrome ubiquinol oxidase subunit I [Klebsiella pneumoniae] >EIV3869849.1 cytochrome ubiquinol oxidase subunit I [Klebsiella pneumoniae] >EIV5868628.1 cytochrome ubiquinol oxidase subunit I [Klebsiella pneumoniae] >EIV7283835.1 cytochrome ubiquinol oxidase subunit I [Klebsiella pneumoniae] >EIV9515795.1 cytochrome ubiquinol oxidase subunit I [Klebsiella pneumoniae] >EIW5038605.1…	sp|P26459|APPC_ECOLI(Cytochrome bd-II ubiquinol oxidase subunit 1 OS=Escherichia coli (strain K12) OX=83333 GN=appC PE=1 SV=1)	ref_gene
	GeFixPreAbcdefg0551	221	162	136	125	133	406	293	368	12.07	9.84	8.78	6.77	7.62	22.66	16.59	24.86	9.016	21.37	2.28562	1.19258	6.27541e-08	2.24997e-05	yes	up	-	U32 family peptidase	Chr	563221	562343	-	COG0826(J:Translation, ribosomal structure and biogenesis)	COG0826(23S rRNA C2501 and tRNA U34 5'-hydroxylation protein RlhA/YrrN/YrrO, U32 peptidase family)	INFORMATION STORAGE AND PROCESSING	K24845	ubiV	O2-independent ubiquinone biosynthesis protein UbiV				PF01136.22(Peptidase_U32:Peptidase family U32)	GO:0006744(biological_process:ubiquinone biosynthetic process); GO:0008233(molecular_function:peptidase activity); GO:0046872(molecular_function:metal ion binding); GO:0051539(molecular_function:4 iron, 4 sulfur cluster binding); GO:0006508(biological_process:proteolysis)	GO:0009987;GO:0003824;GO:0008152;GO:0005488	WP_023288019.1(U32 family peptidase [Klebsiella pneumoniae] >HBQ5762139.1 U32 family peptidase [Klebsiella pneumoniae subsp. pneumoniae] >EIV2608542.1 U32 family peptidase [Klebsiella pneumoniae] >EIV5258545.1 U32 family peptidase [Klebsiella pneumoniae] >EIV7905854.1 U32 family peptidase [Klebsiella pneumoniae] >EIV7976008.1 U32 family peptidase [Klebsiella pneumoniae])	sp|P45475|UBIV_ECOLI(Ubiquinone biosynthesis protein UbiV OS=Escherichia coli (strain K12) OX=83333 GN=ubiV PE=1 SV=2)	ref_gene
	GeFixPreAbcdefg0552	263	200	147	169	119	468	504	549	12.21	10.31	8.05	7.78	5.81	22.2	24.25	31.5	8.832	25.9833	2.849	1.51046	1.72279e-10	4.01496e-07	yes	up	-	MULTISPECIES: U32 family peptidase	Chr	564222	563227	-	COG0826(J:Translation, ribosomal structure and biogenesis)	COG0826(23S rRNA C2501 and tRNA U34 5'-hydroxylation protein RlhA/YrrN/YrrO, U32 peptidase family)	INFORMATION STORAGE AND PROCESSING	K24844	ubiU	O2-independent ubiquinone biosynthesis protein UbiU				PF01136.22(Peptidase_U32:Peptidase family U32)	GO:0006508(biological_process:proteolysis); GO:0008233(molecular_function:peptidase activity); GO:0046872(molecular_function:metal ion binding); GO:0051539(molecular_function:4 iron, 4 sulfur cluster binding); GO:0006744(biological_process:ubiquinone biosynthetic process)	GO:0005488;GO:0009987;GO:0003824;GO:0008152	WP_002918232.1(MULTISPECIES: U32 family peptidase [Klebsiella] >YP_005229003.1 peptidase, U32 family [Klebsiella pneumoniae subsp. pneumoniae HS11286] >AGT22398.1 peptidase, U32 family [Klebsiella pneumoniae JM45] >AKR98385.1 protease [Klebsiella pneumoniae UHKPC33] >EJK24815.1 putative collagenase [Klebsiella pneumoniae subsp. pneumoniae KPNIH19] >EMH96296.1 peptidase U32 [Klebsiella pneumoniae …	sp|P45527|UBIU_ECOLI(Ubiquinone biosynthesis protein UbiU OS=Escherichia coli (strain K12) OX=83333 GN=ubiU PE=1 SV=1)	ref_gene
	GeFixPreAbcdefg1140	99	92	54	98	186	47	38	67	5.6	5.79	3.61	5.5	11.04	2.72	2.23	4.69	6.308	3.21333	0.485174	-1.04343	0.00324643	0.0483621	yes	down	-	MULTISPECIES: metal ABC transporter substrate-binding protein	Chr	1128019	1128897	+	COG0803(P:Inorganic ion transport and metabolism)	COG0803(ABC-type Zn uptake system ZnuABC, Zn-binding component ZnuA)	METABOLISM	K02077		zinc/manganese transport system substrate-binding protein				PF01297.20(ZnuA:Zinc-uptake complex component A periplasmic)	GO:0007155(biological_process:cell adhesion); GO:0046872(molecular_function:metal ion binding); GO:0030001(biological_process:metal ion transport)	GO:0009987;GO:0005488;GO:0051179	AHE43061.1(putative ABC transporter metal-binding lipoprotein [Klebsiella pneumoniae subsp. pneumoniae Kp13] >CDI27796.1 putative periplasmic solute binding protein [Klebsiella pneumoniae subsp. pneumoniae BJ1-GA] >BBO95288.1 metal ABC transporter substrate-binding protein [Klebsiella pneumoniae] >BDA87405.1 metal ABC transporter substrate-binding protein [Klebsiella pneumoniae subsp. pneumoniae]…	sp|Q8Y653|MNTA_LISMO(Manganese-binding lipoprotein MntA OS=Listeria monocytogenes serovar 1/2a (strain ATCC BAA-679 / EGD-e) OX=169963 GN=mntA PE=1 SV=1)	ref_gene
	GeFixPreAbcdefg0936	439	600	427	311	502	299	165	94	18.28	27.7	20.95	12.84	21.98	12.72	7.12	4.83	20.35	8.22333	0.398897	-1.32591	2.78305e-05	0.00275995	yes	down	pduQ	1-propanol dehydrogenase PduQ	Chr	932142	931030	-	COG1454(C:Energy production and conversion)	COG1454(Alcohol dehydrogenase, class IV)	METABOLISM	K13921	pduQ	1-propanol dehydrogenase	map00640(Propanoate metabolism)	Metabolism	Carbohydrate metabolism	PF00465.22(Fe-ADH:Iron-containing alcohol dehydrogenase); PF13685.9(Fe-ADH_2:Iron-containing alcohol dehydrogenase)	GO:0046872(molecular_function:metal ion binding); GO:0016616(molecular_function:oxidoreductase activity, acting on the CH-OH group of donors, NAD or NADP as acceptor)	GO:0003824;GO:0005488	WP_159224729.1(1-propanol dehydrogenase PduQ [Klebsiella pneumoniae])	sp|Q9XDN0|PDUQ_SALTY(1-propanol dehydrogenase PduQ OS=Salmonella typhimurium (strain LT2 / SGSC1412 / ATCC 700720) OX=99287 GN=pduQ PE=1 SV=1)	ref_gene
	GeFixPreAbcdefg0935	325	472	362	238	431	274	139	88	10.77	17.31	14.11	7.82	15.04	9.28	4.77	3.6	13.01	5.88333	0.444759	-1.16891	0.000378056	0.0138749	yes	down	-	MULTISPECIES: SLBB domain-containing protein	Chr	931033	929681	-	COG4656(C:Energy production and conversion)	COG4656(Na+-translocating ferredoxin:NAD+ oxidoreductase RNF, RnfC subunit)	METABOLISM							PF01512.20(Complex1_51K:Respiratory-chain NADH dehydrogenase 51 Kd subunit); PF13375.9(RnfC_N:RnfC Barrel sandwich hybrid domain); PF10531.12(SLBB:SLBB domain); PF13534.9(Fer4_17:4Fe-4S dicluster domain); PF12838.10(Fer4_7:4Fe-4S dicluster domain); PF13187.9(Fer4_9:4Fe-4S dicluster domain)	GO:0016020(cellular_component:membrane); GO:0046872(molecular_function:metal ion binding); GO:0051539(molecular_function:4 iron, 4 sulfur cluster binding); GO:0009055(molecular_function:electron carrier activity)	GO:0003824;GO:0005488;GO:0110165	WP_004174545.1(MULTISPECIES: SLBB domain-containing protein [Klebsiella] >APM68909.1 NADH dehydrogenase [Klebsiella pneumoniae] >APM74533.1 NADH dehydrogenase [Klebsiella pneumoniae] >APQ24765.1 Nitrogen fixation protein RnfC [Klebsiella pneumoniae] >ATN99424.1 electron transport complex protein RnfC [Klebsiella pneumoniae subsp. pneumoniae] >ATO04180.1 electron transport complex protein RnfC [Kl…	sp|Q9XDM9|PDUS_SALTY(Cobalamin reductase PduS OS=Salmonella typhimurium (strain LT2 / SGSC1412 / ATCC 700720) OX=99287 GN=pduS PE=1 SV=1)	ref_gene
	GeFixPreAbcdefg1312	13763	12149	10867	10162	19480	6575	4268	8171	434.54	424.45	403.52	318.13	647.71	212.12	139.51	318.23	445.67	223.287	0.476896	-1.06825	6.29873e-05	0.00481285	yes	down	iscS	MULTISPECIES: cysteine desulfurase	Chr	1296127	1297341	+	COG1104(E:Amino acid transport and metabolism)	COG1104(Cysteine desulfurase/Cysteine sulfinate desulfinase IscS or related enzyme, NifS family)	METABOLISM	K04487	iscS	cysteine desulfurase [EC:2.8.1.7]	map00730(Thiamine metabolism); map04122(Sulfur relay system)	Metabolism;Genetic Information Processing	Metabolism of cofactors and vitamins;Folding, sorting and degradation	PF00266.22(Aminotran_5:Aminotransferase class-V); PF01053.23(Cys_Met_Meta_PP:Cys/Met metabolism PLP-dependent enzyme); PF01212.24(Beta_elim_lyase:Beta-eliminating lyase)	GO:0005737(cellular_component:cytoplasm); GO:0031071(molecular_function:cysteine desulfurase activity); GO:0051537(molecular_function:2 iron, 2 sulfur cluster binding); GO:0030170(molecular_function:pyridoxal phosphate binding); GO:0044571(biological_process:[2Fe-2S] cluster assembly); GO:0046872(molecular_function:metal ion binding)	GO:0110165;GO:0009987;GO:0003824;GO:0008152;GO:0005488	WP_002913992.1(MULTISPECIES: cysteine desulfurase [Klebsiella] >YP_005228233.1 cysteine desulfurase [Klebsiella pneumoniae subsp. pneumoniae HS11286] >A6TCF1.1 RecName: Full=Cysteine desulfurase IscS [Klebsiella pneumoniae subsp. pneumoniae MGH 78578] >AGT23153.1 cysteine desulfurase [Klebsiella pneumoniae JM45] >AKR99114.1 cysteine desulfurase [Klebsiella pneumoniae UHKPC33] >EJK22613.1 cysteine…	sp|A6TCF1|ISCS_KLEP7(Cysteine desulfurase IscS OS=Klebsiella pneumoniae subsp. pneumoniae (strain ATCC 700721 / MGH 78578) OX=272620 GN=iscS PE=3 SV=1)	ref_gene
ATP binding
	GeFixPreAbcdefg4119	297	229	223	311	220	380	333	1282	6.59	5.61	5.81	6.84	5.15	8.62	7.65	35.05	6	17.1067	2.65287	1.40756	0.000268922	0.0109951	yes	up	htpG	molecular chaperone HtpG	Chr	4153556	4151682	-	COG0326(O:Posttranslational modification, protein turnover, chaperones)	COG0326(Molecular chaperone, HSP90 family)	CELLULAR PROCESSES AND SIGNALING	K04079	htpG	molecular chaperone HtpG	map05207(Chemical carcinogenesis - receptor activation); map05215(Prostate cancer); map04657(IL-17 signaling pathway); map05200(Pathways in cancer); map04914(Progesterone-mediated oocyte maturation); map04659(Th17 cell differentiation); map04151(PI3K-Akt signaling pathway); map04915(Estrogen signaling pathway); map04621(NOD-like receptor signaling pathway); map04626(Plant-pathogen interaction); m…	Human Diseases;Human Diseases;Organismal Systems;Human Diseases;Organismal Systems;Organismal Systems;Environmental Information Processing;Organismal Systems;Organismal Systems;Organismal Systems;Human Diseases;Human Diseases;Human Diseases;Cellular Processes;Organismal Systems;Genetic Information Processing	Cancer: overview;Cancer: specific types;Immune system;Cancer: overview;Endocrine system;Immune system;Signal transduction;Endocrine system;Immune system;Environmental adaptation;Cardiovascular disease;Infectious disease: bacterial;Cardiovascular disease;Cell growth and death;Immune system;Folding, sorting and degradation	PF00183.21(HSP90:Hsp90 protein); PF02518.29(HATPase_c:Histidine kinase-, DNA gyrase B-, and HSP90-like ATPase); PF13589.9(HATPase_c_3:Histidine kinase-, DNA gyrase B-, and HSP90-like ATPase)	GO:0005737(cellular_component:cytoplasm); GO:0140662(deleted:old GO); GO:0016887(molecular_function:ATPase activity); GO:0051082(molecular_function:unfolded protein binding); GO:0005524(molecular_function:ATP binding)	GO:0005488;GO:0140657;GO:0003824;GO:0044183;GO:0110165	WP_159224670.1(molecular chaperone HtpG [Klebsiella pneumoniae])	sp|A6T5N6|HTPG_KLEP7(Chaperone protein HtpG OS=Klebsiella pneumoniae subsp. pneumoniae (strain ATCC 700721 / MGH 78578) OX=272620 GN=htpG PE=3 SV=1)	ref_gene
	GeFixPreAbcdefg4388	523	329	309	380	294	533	1576	521	20.74	14.46	14.43	14.94	12.26	21.6	64.74	25.51	15.366	37.2833	2.42095	1.27557	0.000312025	0.0117286	yes	up	metN	MULTISPECIES: methionine ABC transporter ATP-binding protein MetN	Chr	4420265	4421296	+	COG1135(E:Amino acid transport and metabolism)	COG1135(ABC-type methionine transport system, ATPase component)	METABOLISM	K02071	metN	D-methionine transport system ATP-binding protein	map02010(ABC transporters)	Environmental Information Processing	Membrane transport	PF00005.30(ABC_tran:ABC transporter); PF09383.13(NIL:NIL domain); PF13304.9(AAA_21:AAA domain, putative AbiEii toxin, Type IV TA system); PF02463.22(SMC_N:RecF/RecN/SMC N terminal domain); PF13401.9(AAA_22:AAA domain); PF13191.9(AAA_16:AAA ATPase domain)	GO:0033232(molecular_function:D-methionine-transporting ATPase activity); GO:0005886(cellular_component:plasma membrane); GO:0009276(cellular_component:Gram-negative-bacterium-type cell wall); GO:0005524(molecular_function:ATP binding); GO:0016787(molecular_function:hydrolase activity)	GO:0005488;GO:0140657;GO:0005215;GO:0003824;GO:0110165	WP_002889450.1(MULTISPECIES: methionine ABC transporter ATP-binding protein MetN [Klebsiella] >YP_005225246.1 DL-methionine transporter ATP-binding subunit [Klebsiella pneumoniae subsp. pneumoniae HS11286] >AGT25826.1 DL-methionine transporter ATP-binding subunit [Klebsiella pneumoniae JM45] >AKS01912.1 DL-methionine transporter ATP-binding subunit [Klebsiella pneumoniae UHKPC33] >AWB61992.1 D-me…	sp|Q8ZRM9|METN1_SALTY(Methionine import ATP-binding protein MetN 1 OS=Salmonella typhimurium (strain LT2 / SGSC1412 / ATCC 700720) OX=99287 GN=metN1 PE=3 SV=1)	ref_gene
	GeFixPreAbcdefg0601	2846	2847	2745	3654	1847	4372	9070	10239	83.92	92.86	95.16	106.83	57.37	131.73	276.86	372.33	87.228	260.307	2.87347	1.52279	3.22089e-07	8.34031e-05	yes	up	lsrA	autoinducer 2 ABC transporter ATP-binding protein LsrA	Chr	607419	608906	+	COG1129(G:Carbohydrate transport and metabolism)	COG1129(ABC-type sugar transport system, ATPase component)	METABOLISM	K10558	lsrA	AI-2 transport system ATP-binding protein	map02024(Quorum sensing); map02010(ABC transporters)	Cellular Processes;Environmental Information Processing	Cellular community - prokaryotes;Membrane transport	PF00005.30(ABC_tran:ABC transporter); PF13304.9(AAA_21:AAA domain, putative AbiEii toxin, Type IV TA system)	GO:0016787(molecular_function:hydrolase activity); GO:0042626(molecular_function:ATPase activity, coupled to transmembrane movement of substances); GO:1905887(biological_process:autoinducer AI-2 transmembrane transport); GO:0016021(cellular_component:integral component of membrane); GO:0005886(cellular_component:plasma membrane); GO:0005524(molecular_function:ATP binding)	GO:0005488;GO:0140657;GO:0110165;GO:0009987;GO:0005215;GO:0003824;GO:0051179	WP_064146124.1(autoinducer 2 ABC transporter ATP-binding protein LsrA [Klebsiella pneumoniae] >EIX9412411.1 autoinducer 2 ABC transporter ATP-binding protein LsrA [Klebsiella pneumoniae] >KAB0306396.1 autoinducer 2 ABC transporter ATP-binding protein LsrA [Klebsiella pneumoniae] >MBD7403603.1 autoinducer 2 ABC transporter ATP-binding protein LsrA [Klebsiella pneumoniae] >MBF7793071.1 autoinducer …	sp|A6TEB8|LSRA_KLEP7(Autoinducer 2 import ATP-binding protein LsrA OS=Klebsiella pneumoniae subsp. pneumoniae (strain ATCC 700721 / MGH 78578) OX=272620 GN=lsrA PE=3 SV=1)	ref_gene
	GeFixPreAbcdefg2067	2611	4678	2971	3046	4055	2594	900	1491	96.59	191.71	129.4	111.74	157.85	98.05	34.48	68.08	137.458	66.87	0.470781	-1.08687	0.000251867	0.0106723	yes	down	tdcD	MULTISPECIES: propionate kinase	Chr	2063268	2064476	+	COG0282(C:Energy production and conversion)	COG0282(Acetate kinase)	METABOLISM	K00932	tdcD	propionate kinase [EC:2.7.2.15]	map00640(Propanoate metabolism)	Metabolism	Carbohydrate metabolism	PF00871.20(Acetate_kinase:Acetokinase family)	GO:0016310(biological_process:phosphorylation); GO:0046872(molecular_function:metal ion binding); GO:0005524(molecular_function:ATP binding); GO:0070689(biological_process:L-threonine catabolic process to propionate); GO:0008980(molecular_function:propionate kinase activity)	GO:0005488;GO:0009987;GO:0003824;GO:0008152	WP_002910759.1(MULTISPECIES: propionate kinase [Klebsiella] >AKR99695.1 propionate kinase [Klebsiella pneumoniae UHKPC33] >EJK18122.1 propionate/acetate kinase [Klebsiella pneumoniae subsp. pneumoniae KPNIH19] >ENY56948.1 propionate/acetate kinase [Klebsiella pneumoniae subsp. pneumoniae KpMDU1] >HBY9199313.1 propionate kinase [Klebsiella pneumoniae CHS 01] >HBY9212365.1 propionate kinase [Klebsi…	sp|B5XVZ8|TDCD_KLEP3(Propionate kinase OS=Klebsiella pneumoniae (strain 342) OX=507522 GN=tdcD PE=3 SV=1)	ref_gene
	GeFixPreAbcdefg0782	2307	1253	1059	1564	1420	1715	5655	2629	83.7	50.35	45.23	56.26	54.21	63.57	212.46	117.71	57.95	131.247	2.24252	1.16512	0.000800536	0.0224777	yes	up	metK	MULTISPECIES: methionine adenosyltransferase	Chr	775224	774070	-	COG0192(H:Coenzyme transport and metabolism)	COG0192(S-adenosylmethionine synthetase)	METABOLISM	K00789	metK	S-adenosylmethionine synthetase [EC:2.5.1.6]	map00270(Cysteine and methionine metabolism); map00999(Biosynthesis of various plant secondary metabolites)	Metabolism;Metabolism	Amino acid metabolism;Biosynthesis of other secondary metabolites	PF02773.19(S-AdoMet_synt_C:S-adenosylmethionine synthetase, C-terminal domain); PF02772.19(S-AdoMet_synt_M:S-adenosylmethionine synthetase, central domain); PF00438.23(S-AdoMet_synt_N:S-adenosylmethionine synthetase, N-terminal domain)	GO:0005737(cellular_component:cytoplasm); GO:0004478(molecular_function:methionine adenosyltransferase activity); GO:0006556(biological_process:S-adenosylmethionine biosynthetic process); GO:0006730(biological_process:one-carbon metabolic process); GO:0000287(molecular_function:magnesium ion binding); GO:0005524(molecular_function:ATP binding)	GO:0110165;GO:0009987;GO:0003824;GO:0008152;GO:0005488	WP_060568460.1(methionine adenosyltransferase [Klebsiella pneumoniae] >KSW34672.1 S-adenosylmethionine synthetase [Klebsiella pneumoniae] >MCD5721344.1 methionine adenosyltransferase [Klebsiella pneumoniae] >MCL7650404.1 methionine adenosyltransferase [Klebsiella pneumoniae] >MCM6465009.1 methionine adenosyltransferase [Klebsiella pneumoniae] >MCP5598770.1 methionine adenosyltransferase [Klebsiel…	sp|A6TDV1|METK_KLEP7(S-adenosylmethionine synthase OS=Klebsiella pneumoniae subsp. pneumoniae (strain ATCC 700721 / MGH 78578) OX=272620 GN=metK PE=3 SV=1)	ref_gene
	GeFixPreAbcdefg0932	121	131	135	78	131	78	41	28	19.86	24.3	26.51	12.71	22.22	13.09	7	5.73	21.12	8.60667	0.400056	-1.32173	6.07155e-05	0.00471658	yes	down	eutP	MULTISPECIES: propanediol utilization protein PduV	Chr	928769	928329	-	COG4917(E:Amino acid transport and metabolism)	COG4917(Ethanolamine utilization protein EutP, contains a P-loop NTPase domain)	METABOLISM	K04029	eutP	ethanolamine utilization protein EutP				PF10662.12(PduV-EutP:Ethanolamine utilisation - propanediol utilisation)	GO:0006576(biological_process:cellular biogenic amine metabolic process); GO:0005524(molecular_function:ATP binding)	GO:0005488;GO:0009987;GO:0008152	WP_004185483.1(MULTISPECIES: propanediol utilization protein PduV [Klebsiella] >MCQ8837494.1 propanediol utilization protein PduV [Klebsiella sp. KJ_S1] >NNJ23270.1 propanediol utilization protein PduV [Klebsiella sp. KBG6.2] >CDL60639.1 Propanediol utilization protein PduV [Klebsiella pneumoniae IS39] >STR16281.1 propanediol utilization protein PduV [Klebsiella aerogenes] >HCA9842285.1 propanedi…	sp|B1VB80|PDUV_CITFR(Propanediol utilization protein PduV OS=Citrobacter freundii OX=546 GN=pduV PE=1 SV=1)	ref_gene
	GeFixPreAbcdefg0931	320	399	344	253	405	206	160	127	11.47	15.83	14.51	8.99	15.27	7.54	5.94	5.62	13.214	6.36667	0.470722	-1.08705	3.13053e-06	0.000503153	yes	down	pduW	acetate/propionate family kinase	Chr	928332	927118	-	COG0282(C:Energy production and conversion)	COG0282(Acetate kinase)	METABOLISM	K19697	pduW	propionate kinase [EC:2.7.2.15]	map00640(Propanoate metabolism)	Metabolism	Carbohydrate metabolism	PF00871.20(Acetate_kinase:Acetokinase family)	GO:0005737(cellular_component:cytoplasm); GO:0008980(molecular_function:propionate kinase activity); GO:0016310(biological_process:phosphorylation); GO:0019543(biological_process:propionate catabolic process); GO:0051144(biological_process:propanediol catabolic process); GO:0005524(molecular_function:ATP binding)	GO:0005488;GO:0009987;GO:0003824;GO:0008152;GO:0110165	WP_032438962.1(acetate/propionate family kinase [Klebsiella pneumoniae] >EIV5302061.1 acetate/propionate family kinase [Klebsiella pneumoniae] >EIV5641193.1 acetate/propionate family kinase [Klebsiella pneumoniae] >EIV7282880.1 acetate/propionate family kinase [Klebsiella pneumoniae] >EIV9567827.1 acetate/propionate family kinase [Klebsiella pneumoniae] >EIW8608919.1 acetate/propionate family kin…	sp|A6TDE9|PDUW_KLEP7(Propionate kinase OS=Klebsiella pneumoniae subsp. pneumoniae (strain ATCC 700721 / MGH 78578) OX=272620 GN=pduW PE=3 SV=1)	ref_gene
	GeFixPreAbcdefg1185	674	256	340	227	458	194	257	113	15.46	6.49	9.16	5.16	11.08	4.55	6.1	3.19	9.47	4.61333	0.478729	-1.06272	0.00327211	0.048571	yes	down	acoR	sigma-54-dependent Fis family transcriptional regulator	Chr	1165170	1163383	-	COG3284(K:Transcription)	COG3284(Transcriptional regulator DhaR of acetoin/glycerol metabolism)	INFORMATION STORAGE AND PROCESSING	K21405	acoR	sigma-54 dependent transcriptional regulator, acetoin dehydrogenase operon transcriptional activator AcoR				PF00158.29(Sigma54_activat:Sigma-54 interaction domain); PF14532.9(Sigma54_activ_2:Sigma-54 interaction domain); PF02954.22(HTH_8:Bacterial regulatory protein, Fis family); PF01590.29(GAF:GAF domain); PF07728.17(AAA_5:AAA domain (dynein-related subfamily))	GO:0043565(molecular_function:sequence-specific DNA binding); GO:0005524(molecular_function:ATP binding); GO:0006355(biological_process:regulation of transcription, DNA-templated)	GO:0005488;GO:0065007	CAE7389408.1(Acetoin dehydrogenase operon transcriptional activator AcoR, partial [Klebsiella pneumoniae] >CAH3646850.1 Acetoin dehydrogenase operon transcriptional activator AcoR, partial [Klebsiella pneumoniae] >CAH5125394.1 Acetoin dehydrogenase operon transcriptional activator AcoR, partial [Klebsiella pneumoniae] >CAH5151437.1 Acetoin dehydrogenase operon transcriptional activator AcoR, part…	sp|P28614|ACOR_CUPNH(Acetoin catabolism regulatory protein OS=Cupriavidus necator (strain ATCC 17699 / DSM 428 / KCTC 22496 / NCIMB 10442 / H16 / Stanier 337) OX=381666 GN=acoR PE=1 SV=2)	ref_gene
KEGG transcriptional changes
	gene id	KP47_4_count	KP56_4_count	KP57_4_count	KP58_4_count	Kp59_4_count	KP54_4_count	KP55_4_count	Kp60_4_count	KP47_4_tpm	KP56_4_tpm	KP57_4_tpm	KP58_4_tpm	Kp59_4_tpm	KP54_4_tpm	KP55_4_tpm	Kp60_4_tpm	C_tpm	T_tpm	fc	log2fc	pvalue	padjust	significant	regulate	gene_name	description	location	start	end	strand	cog	cog_description	cog_class1	KO_id	KO_name	KO_des	paths	paths_class1	paths_class2	pfam	go	go_lev2	nr	swissprot	type
Cellular community - prokaryotes
	GeFixPreAbcdefg0601	2846	2847	2745	3654	1847	4372	9070	10239	83.92	92.86	95.16	106.83	57.37	131.73	276.86	372.33	87.228	260.307	2.87347	1.52279	3.22089e-07	8.34031e-05	yes	up	lsrA	autoinducer 2 ABC transporter ATP-binding protein LsrA	Chr	607419	608906	+	COG1129(G:Carbohydrate transport and metabolism)	COG1129(ABC-type sugar transport system, ATPase component)	METABOLISM	K10558	lsrA	AI-2 transport system ATP-binding protein	map02024(Quorum sensing); map02010(ABC transporters)	Cellular Processes;Environmental Information Processing	Cellular community - prokaryotes;Membrane transport	PF00005.30(ABC_tran:ABC transporter); PF13304.9(AAA_21:AAA domain, putative AbiEii toxin, Type IV TA system)	GO:0016787(molecular_function:hydrolase activity); GO:0042626(molecular_function:ATPase activity, coupled to transmembrane movement of substances); GO:1905887(biological_process:autoinducer AI-2 transmembrane transport); GO:0016021(cellular_component:integral component of membrane); GO:0005886(cellular_component:plasma membrane); GO:0005524(molecular_function:ATP binding)	GO:0005488;GO:0140657;GO:0110165;GO:0009987;GO:0005215;GO:0003824;GO:0051179	WP_064146124.1(autoinducer 2 ABC transporter ATP-binding protein LsrA [Klebsiella pneumoniae] >EIX9412411.1 autoinducer 2 ABC transporter ATP-binding protein LsrA [Klebsiella pneumoniae] >KAB0306396.1 autoinducer 2 ABC transporter ATP-binding protein LsrA [Klebsiella pneumoniae] >MBD7403603.1 autoinducer 2 ABC transporter ATP-binding protein LsrA [Klebsiella pneumoniae] >MBF7793071.1 autoinducer …	sp|A6TEB8|LSRA_KLEP7(Autoinducer 2 import ATP-binding protein LsrA OS=Klebsiella pneumoniae subsp. pneumoniae (strain ATCC 700721 / MGH 78578) OX=272620 GN=lsrA PE=3 SV=1)	ref_gene
	GeFixPreAbcdefg0602	1710	1509	1554	1748	1088	1905	2859	4591	79.01	77.38	84.69	80.09	52.82	89.94	136.88	262.12	74.798	162.98	2.07287	1.05163	0.000264692	0.0109951	yes	up	lsrC	MULTISPECIES: autoinducer 2 ABC transporter permease LsrC	Chr	608903	609937	+	COG1172(G:Carbohydrate transport and metabolism)	COG1172(Ribose/xylose/arabinose/galactoside ABC-type transport system, permease component)	METABOLISM	K10556	lsrC	AI-2 transport system permease protein	map02024(Quorum sensing); map02010(ABC transporters)	Cellular Processes;Environmental Information Processing	Cellular community - prokaryotes;Membrane transport	PF02653.19(BPD_transp_2:Branched-chain amino acid transport system / permease component)	GO:0022857(molecular_function:transmembrane transporter activity); GO:0016021(cellular_component:integral component of membrane); GO:0005886(cellular_component:plasma membrane)	GO:0005215;GO:0110165	WP_004174225.1(MULTISPECIES: autoinducer 2 ABC transporter permease LsrC [Klebsiella] >NNJ21530.1 autoinducer 2 ABC transporter permease LsrC [Klebsiella sp. KBG6.2] >AEK00013.1 autoinducer 2 ABC transporter permease LsrC [Klebsiella pneumoniae KCTC 2242] >AGX39522.1 ABC transporter permease [Klebsiella pneumoniae CG43] >AIA43933.1 ABC transporter permease [Klebsiella pneumoniae subsp. pneumoniae…	sp|A6TEB7|LSRC_KLEP7(Autoinducer 2 import system permease protein LsrC OS=Klebsiella pneumoniae subsp. pneumoniae (strain ATCC 700721 / MGH 78578) OX=272620 GN=lsrC PE=3 SV=1)	ref_gene
	GeFixPreAbcdefg0875	47	39	16	52	54	48	100	164	3.48	3.22	1.4	3.82	4.18	3.63	7.68	15.04	3.22	8.78333	2.5928	1.37451	0.000855864	0.0236963	yes	up	-	hypothetical protein	Chr	864682	863978	-	COG5581(N:Cell motility)	COG5581(Cyclic di-GMP-binding flagellar brake protein FlgZ/YcgR, contains PilZNR(YcgR) and PilZ domains)	CELLULAR PROCESSES AND SIGNALING	K21087	ycgR	flagellar brake protein	map02026(Biofilm formation - Escherichia coli)	Cellular Processes	Cellular community - prokaryotes	PF07238.17(PilZ:PilZ domain)	GO:0016740(molecular_function:transferase activity); GO:0000166(molecular_function:nucleotide binding)	GO:0003824;GO:0005488	WP_004152886.1(MULTISPECIES: transcriptional activator MrkH [Gammaproteobacteria] >YP_005228640.1 pilus assembly protein PilZ [Klebsiella pneumoniae subsp. pneumoniae HS11286] >EMH96578.1 hypothetical protein KPRYC492_04480 [Klebsiella pneumoniae RYC492] >MBT9345297.1 transcriptional activator MrkH [Providencia stuartii] >MCQ8837439.1 transcriptional activator MrkH [Klebsiella sp. KJ_S1] >NNJ2358…	sp|C6DF90|YCGR_PECCP(Flagellar brake protein YcgR OS=Pectobacterium carotovorum subsp. carotovorum (strain PC1) OX=561230 GN=ycgR PE=3 SV=1)	ref_gene
	GeFixPreAbcdefg2034	2374	966	1090	1027	1231	595	483	827	52.46	23.58	28.28	22.5	28.69	13.44	11.04	22.52	31.102	15.6667	0.478505	-1.06339	0.000510134	0.0172299	yes	down	fadD	long-chain-fatty-acid--CoA ligase FadD	Chr	2030447	2032132	+	COG0318(I:Lipid transport and metabolism)	COG0318(O-succinylbenzoic acid-CoA ligase MenE or related acyl-CoA synthetase (AMP-forming))	METABOLISM	K01897	fadD	long-chain acyl-CoA synthetase [EC:6.2.1.3]	map04714(Thermogenesis); map02024(Quorum sensing); map03320(PPAR signaling pathway); map04920(Adipocytokine signaling pathway); map00061(Fatty acid biosynthesis); map00071(Fatty acid degradation); map04146(Peroxisome); map04216(Ferroptosis)	Organismal Systems;Cellular Processes;Organismal Systems;Organismal Systems;Metabolism;Metabolism;Cellular Processes;Cellular Processes	Environmental adaptation;Cellular community - prokaryotes;Endocrine system;Endocrine system;Lipid metabolism;Lipid metabolism;Transport and catabolism;Cell growth and death	PF00501.31(AMP-binding:AMP-binding enzyme); PF13193.9(AMP-binding_C:AMP-binding enzyme C-terminal domain)	GO:0016874(molecular_function:ligase activity)	GO:0003824	WP_227652702.1(long-chain-fatty-acid--CoA ligase FadD [Klebsiella pneumoniae] >OVX74314.1 long-chain-fatty-acid--CoA ligase [Klebsiella pneumoniae] >SVQ12447.1 long-chain-fatty-acid--CoA ligase [Klebsiella pneumoniae] >SVS04836.1 long-chain-fatty-acid--CoA ligase [Klebsiella pneumoniae] >VVK38189.1 Long-chain-fatty-acid--CoA ligase [Klebsiella pneumoniae])	sp|P63522|LCFA_SALTI(Long-chain-fatty-acid--CoA ligase OS=Salmonella typhi OX=90370 GN=fadD PE=3 SV=1)	ref_gene
Infectious disease: bacterial
	GeFixPreAbcdefg0860	2979	3916	2723	5561	2758	4348	9025	31536	234.73	344.56	254.54	434.54	227.19	349.96	738.11	3081.08	299.112	1389.72	4.33087	2.11466	0.00121015	0.0283442	yes	up	fimA	MULTISPECIES: fimbrial protein	Chr	850132	849584	-	COG3539(N:Cell motility)	COG3539(Pilin (type 1 fimbrial protein))	CELLULAR PROCESSES AND SIGNALING	K07345	fimA	major type 1 subunit fimbrin (pilin)	map05131(Shigellosis); map05133(Pertussis)	Human Diseases;Human Diseases	Infectious disease: bacterial;Infectious disease: bacterial	PF00419.23(Fimbrial:Fimbrial protein)	GO:0007155(biological_process:cell adhesion); GO:0009289(cellular_component:pilus)	GO:0009987;GO:0110165	WP_002916190.1(MULTISPECIES: type 1 fimbrial major subunit FimA [Klebsiella] >YP_005228655.1 major type 1 subunit fimbrin (pilin) [Klebsiella pneumoniae subsp. pneumoniae HS11286] >AGT22735.1 major type 1 subunit fimbrin (pilin) [Klebsiella pneumoniae JM45] >AKR98724.1 type-1 fimbrial protein subunit A [Klebsiella pneumoniae UHKPC33] >EJK25775.1 type 1 major fimbrial subunit precursor [Klebsiella…	sp|P12903|FM12_KLEPN(Fimbrial subunit type 1 OS=Klebsiella pneumoniae OX=573 GN=fim PE=1 SV=1)	ref_gene
	GeFixPreAbcdefg0868	2362	2136	1660	3239	1734	4549	5438	5725	96	96.24	79.49	130.54	74.12	188.92	228.95	287.34	95.278	235.07	2.38828	1.25597	3.49443e-09	2.71459e-06	yes	up	fimA	type 3 fimbria major subunit MrkA	Chr	856955	857563	+	COG3539(N:Cell motility)	COG3539(Pilin (type 1 fimbrial protein))	CELLULAR PROCESSES AND SIGNALING	K07345	fimA	major type 1 subunit fimbrin (pilin)	map05131(Shigellosis); map05133(Pertussis)	Human Diseases;Human Diseases	Infectious disease: bacterial;Infectious disease: bacterial	PF00419.23(Fimbrial:Fimbrial protein)	GO:0007155(biological_process:cell adhesion); GO:0009289(cellular_component:pilus)	GO:0009987;GO:0110165	WP_130974830.1(type 3 fimbria major subunit MrkA [Klebsiella pneumoniae] >KAB0308273.1 type 3 fimbria major subunit MrkA [Klebsiella pneumoniae] >MBD7402959.1 type 3 fimbria major subunit MrkA [Klebsiella pneumoniae] >MBQ0172432.1 type 3 fimbria major subunit MrkA [Klebsiella pneumoniae] >MBY5130008.1 type 3 fimbria major subunit MrkA [Klebsiella pneumoniae] >MCD9841282.1 type 3 fimbria major sub…	sp|P12267|FM3_KLEPN(Fimbrial subunit type 3 OS=Klebsiella pneumoniae OX=573 GN=mrkA PE=3 SV=1)	ref_gene
	GeFixPreAbcdefg1188	12	8	8	14	7	15	13	85	0.8	0.59	0.63	0.92	0.49	1.02	0.9	7	0.686	2.97333	3.95716	1.98447	0.00113487	0.0275058	yes	up	fimA	MULTISPECIES: fimbrial protein	Chr	1167656	1168237	+	COG3539(N:Cell motility)	COG3539(Pilin (type 1 fimbrial protein))	CELLULAR PROCESSES AND SIGNALING	K07345	fimA	major type 1 subunit fimbrin (pilin)	map05131(Shigellosis); map05133(Pertussis)	Human Diseases;Human Diseases	Infectious disease: bacterial;Infectious disease: bacterial	PF00419.23(Fimbrial:Fimbrial protein); PF16970.8(FimA:Type-1 fimbrial protein, A)	GO:0007155(biological_process:cell adhesion); GO:0009289(cellular_component:pilus)	GO:0009987;GO:0110165	WP_004145710.1(MULTISPECIES: fimbrial protein [Klebsiella] >EMH96829.1 putative fimbrial-like protein [Klebsiella pneumoniae RYC492] >NGH40839.1 fimbrial protein [Escherichia coli] >NNJ22469.1 fimbrial protein [Klebsiella sp. KBG6.2] >STV62978.1 fimbrial protein [Klebsiella pneumoniae subsp. rhinoscleromatis] >VFS29034.1 Type-1A pilin [Serratia liquefaciens] >HBY9176004.1 type 1 fimbrial protein …	sp|P43660|LPFA_SALTY(Long polar fimbria protein A OS=Salmonella typhimurium (strain LT2 / SGSC1412 / ATCC 700720) OX=99287 GN=lpfA PE=3 SV=1)	ref_gene
	GeFixPreAbcdefg4119	297	229	223	311	220	380	333	1282	6.59	5.61	5.81	6.84	5.15	8.62	7.65	35.05	6	17.1067	2.65287	1.40756	0.000268922	0.0109951	yes	up	htpG	molecular chaperone HtpG	Chr	4153556	4151682	-	COG0326(O:Posttranslational modification, protein turnover, chaperones)	COG0326(Molecular chaperone, HSP90 family)	CELLULAR PROCESSES AND SIGNALING	K04079	htpG	molecular chaperone HtpG	map05207(Chemical carcinogenesis - receptor activation); map05215(Prostate cancer); map04657(IL-17 signaling pathway); map05200(Pathways in cancer); map04914(Progesterone-mediated oocyte maturation); map04659(Th17 cell differentiation); map04151(PI3K-Akt signaling pathway); map04915(Estrogen signaling pathway); map04621(NOD-like receptor signaling pathway); map04626(Plant-pathogen interaction); m…	Human Diseases;Human Diseases;Organismal Systems;Human Diseases;Organismal Systems;Organismal Systems;Environmental Information Processing;Organismal Systems;Organismal Systems;Organismal Systems;Human Diseases;Human Diseases;Human Diseases;Cellular Processes;Organismal Systems;Genetic Information Processing	Cancer: overview;Cancer: specific types;Immune system;Cancer: overview;Endocrine system;Immune system;Signal transduction;Endocrine system;Immune system;Environmental adaptation;Cardiovascular disease;Infectious disease: bacterial;Cardiovascular disease;Cell growth and death;Immune system;Folding, sorting and degradation	PF00183.21(HSP90:Hsp90 protein); PF02518.29(HATPase_c:Histidine kinase-, DNA gyrase B-, and HSP90-like ATPase); PF13589.9(HATPase_c_3:Histidine kinase-, DNA gyrase B-, and HSP90-like ATPase)	GO:0005737(cellular_component:cytoplasm); GO:0140662(deleted:old GO); GO:0016887(molecular_function:ATPase activity); GO:0051082(molecular_function:unfolded protein binding); GO:0005524(molecular_function:ATP binding)	GO:0005488;GO:0140657;GO:0003824;GO:0044183;GO:0110165	WP_159224670.1(molecular chaperone HtpG [Klebsiella pneumoniae])	sp|A6T5N6|HTPG_KLEP7(Chaperone protein HtpG OS=Klebsiella pneumoniae subsp. pneumoniae (strain ATCC 700721 / MGH 78578) OX=272620 GN=htpG PE=3 SV=1)	ref_gene
	GeFixPreAbcdefg0857	393	451	292	588	436	482	670	1697	6.07	7.68	5.28	9	7.11	7.6	10.7	32.25	7.028	16.85	2.26505	1.17954	0.00100048	0.0257638	yes	up	fimD	outer membrane usher protein fimD precursor	Chr	848141	845529	-	COG3188(N:Cell motility); COG3188(W:Extracellular structures)	COG3188(Outer membrane usher protein FimD/PapC); COG3188(Outer membrane usher protein FimD/PapC)	CELLULAR PROCESSES AND SIGNALING;CELLULAR PROCESSES AND SIGNALING	K07347	fimD	outer membrane usher protein	map05133(Pertussis)	Human Diseases	Infectious disease: bacterial	PF00577.23(Usher:Outer membrane usher protein); PF13954.9(PapC_N:PapC N-terminal domain); PF13953.9(PapC_C:PapC C-terminal domain)	GO:0015473(molecular_function:fimbrial usher porin activity); GO:0009279(cellular_component:cell outer membrane); GO:0016021(cellular_component:integral component of membrane); GO:0009297(biological_process:pilus assembly)	GO:0110165;GO:0005215;GO:0009987	WP_004900404.1(MULTISPECIES: fimbrial biogenesis usher protein [Klebsiella] >STR16356.1 outer membrane protein for export and assembly of type 1 fimbriae [Klebsiella aerogenes] >HBY9175010.1 outer membrane usher protein FimD [Klebsiella pneumoniae MGH 78578] >ABR78688.1 outer membrane protein; export and assembly of type 1 fimbriae [Klebsiella pneumoniae subsp. pneumoniae MGH 78578] >AEJ99765.1 o…	sp|P30130|FIMD_ECOLI(Outer membrane usher protein FimD OS=Escherichia coli (strain K12) OX=83333 GN=fimD PE=1 SV=2)	ref_gene
	GeFixPreAbcdefg0870	109	123	79	208	122	296	292	484	1.81	2.25	1.53	3.42	2.13	5.01	5	9.87	2.228	6.62667	2.84669	1.50929	1.56017e-07	4.51883e-05	yes	up	fimD	MULTISPECIES: type 3 fimbria usher protein MrkC	Chr	858372	860858	+	COG3188(N:Cell motility); COG3188(W:Extracellular structures)	COG3188(Outer membrane usher protein FimD/PapC); COG3188(Outer membrane usher protein FimD/PapC)	CELLULAR PROCESSES AND SIGNALING;CELLULAR PROCESSES AND SIGNALING	K07347	fimD	outer membrane usher protein	map05133(Pertussis)	Human Diseases	Infectious disease: bacterial	PF00577.23(Usher:Outer membrane usher protein); PF13954.9(PapC_N:PapC N-terminal domain); PF13953.9(PapC_C:PapC C-terminal domain)	GO:0015473(molecular_function:fimbrial usher porin activity); GO:0009279(cellular_component:cell outer membrane); GO:0016021(cellular_component:integral component of membrane); GO:0009297(biological_process:pilus assembly)	GO:0110165;GO:0005215;GO:0009987	WP_000813718.1(MULTISPECIES: type 3 fimbria usher protein MrkC [Gammaproteobacteria] >YP_005228645.1 putative fimbrial usher protein [Klebsiella pneumoniae subsp. pneumoniae HS11286] >AGT22745.1 putative fimbrial usher protein [Klebsiella pneumoniae JM45] >AKR98733.1 fimbrial protein [Klebsiella pneumoniae UHKPC33] >EAR6915585.1 fimbrial biogenesis outer membrane usher protein [Salmonella enteric…	sp|P21647|MRKC_KLEPN(Outer membrane usher protein MrkC OS=Klebsiella pneumoniae OX=573 GN=mrkC PE=3 SV=1)	ref_gene
Folding, sorting and degradation
	GeFixPreAbcdefg1312	13763	12149	10867	10162	19480	6575	4268	8171	434.54	424.45	403.52	318.13	647.71	212.12	139.51	318.23	445.67	223.287	0.476896	-1.06825	6.29873e-05	0.00481285	yes	down	iscS	MULTISPECIES: cysteine desulfurase	Chr	1296127	1297341	+	COG1104(E:Amino acid transport and metabolism)	COG1104(Cysteine desulfurase/Cysteine sulfinate desulfinase IscS or related enzyme, NifS family)	METABOLISM	K04487	iscS	cysteine desulfurase [EC:2.8.1.7]	map00730(Thiamine metabolism); map04122(Sulfur relay system)	Metabolism;Genetic Information Processing	Metabolism of cofactors and vitamins;Folding, sorting and degradation	PF00266.22(Aminotran_5:Aminotransferase class-V); PF01053.23(Cys_Met_Meta_PP:Cys/Met metabolism PLP-dependent enzyme); PF01212.24(Beta_elim_lyase:Beta-eliminating lyase)	GO:0005737(cellular_component:cytoplasm); GO:0031071(molecular_function:cysteine desulfurase activity); GO:0051537(molecular_function:2 iron, 2 sulfur cluster binding); GO:0030170(molecular_function:pyridoxal phosphate binding); GO:0044571(biological_process:[2Fe-2S] cluster assembly); GO:0046872(molecular_function:metal ion binding)	GO:0110165;GO:0009987;GO:0003824;GO:0008152;GO:0005488	WP_002913992.1(MULTISPECIES: cysteine desulfurase [Klebsiella] >YP_005228233.1 cysteine desulfurase [Klebsiella pneumoniae subsp. pneumoniae HS11286] >A6TCF1.1 RecName: Full=Cysteine desulfurase IscS [Klebsiella pneumoniae subsp. pneumoniae MGH 78578] >AGT23153.1 cysteine desulfurase [Klebsiella pneumoniae JM45] >AKR99114.1 cysteine desulfurase [Klebsiella pneumoniae UHKPC33] >EJK22613.1 cysteine…	sp|A6TCF1|ISCS_KLEP7(Cysteine desulfurase IscS OS=Klebsiella pneumoniae subsp. pneumoniae (strain ATCC 700721 / MGH 78578) OX=272620 GN=iscS PE=3 SV=1)	ref_gene
	GeFixPreAbcdefg4119	297	229	223	311	220	380	333	1282	6.59	5.61	5.81	6.84	5.15	8.62	7.65	35.05	6	17.1067	2.65287	1.40756	0.000268922	0.0109951	yes	up	htpG	molecular chaperone HtpG	Chr	4153556	4151682	-	COG0326(O:Posttranslational modification, protein turnover, chaperones)	COG0326(Molecular chaperone, HSP90 family)	CELLULAR PROCESSES AND SIGNALING	K04079	htpG	molecular chaperone HtpG	map05207(Chemical carcinogenesis - receptor activation); map05215(Prostate cancer); map04657(IL-17 signaling pathway); map05200(Pathways in cancer); map04914(Progesterone-mediated oocyte maturation); map04659(Th17 cell differentiation); map04151(PI3K-Akt signaling pathway); map04915(Estrogen signaling pathway); map04621(NOD-like receptor signaling pathway); map04626(Plant-pathogen interaction); m…	Human Diseases;Human Diseases;Organismal Systems;Human Diseases;Organismal Systems;Organismal Systems;Environmental Information Processing;Organismal Systems;Organismal Systems;Organismal Systems;Human Diseases;Human Diseases;Human Diseases;Cellular Processes;Organismal Systems;Genetic Information Processing	Cancer: overview;Cancer: specific types;Immune system;Cancer: overview;Endocrine system;Immune system;Signal transduction;Endocrine system;Immune system;Environmental adaptation;Cardiovascular disease;Infectious disease: bacterial;Cardiovascular disease;Cell growth and death;Immune system;Folding, sorting and degradation	PF00183.21(HSP90:Hsp90 protein); PF02518.29(HATPase_c:Histidine kinase-, DNA gyrase B-, and HSP90-like ATPase); PF13589.9(HATPase_c_3:Histidine kinase-, DNA gyrase B-, and HSP90-like ATPase)	GO:0005737(cellular_component:cytoplasm); GO:0140662(deleted:old GO); GO:0016887(molecular_function:ATPase activity); GO:0051082(molecular_function:unfolded protein binding); GO:0005524(molecular_function:ATP binding)	GO:0005488;GO:0140657;GO:0003824;GO:0044183;GO:0110165	WP_159224670.1(molecular chaperone HtpG [Klebsiella pneumoniae])	sp|A6T5N6|HTPG_KLEP7(Chaperone protein HtpG OS=Klebsiella pneumoniae subsp. pneumoniae (strain ATCC 700721 / MGH 78578) OX=272620 GN=htpG PE=3 SV=1)	ref_gene
	GeFixPreAbcdefg3218	109	93	72	70	86	151	147	219	3.71	3.51	2.89	2.36	3.08	5.26	5.19	9.21	3.11	6.55333	2.01796	1.0129	2.34789e-05	0.00243189	yes	up	ynjE	MULTISPECIES: sulfurtransferase	Chr	3212110	3213417	+	COG2897(P:Inorganic ion transport and metabolism)	COG2897(3-mercaptopyruvate sulfurtransferase SseA, contains two rhodanese domains)	METABOLISM	K21028	ynjE	molybdopterin synthase sulfurtransferase [EC:2.8.1.11]	map04122(Sulfur relay system)	Genetic Information Processing	Folding, sorting and degradation	PF00581.23(Rhodanese:Rhodanese-like domain)			WP_048265419.1(sulfurtransferase [Klebsiella pneumoniae] >STR14148.1 thiosulfate sulfurtransferase ynjE [Klebsiella aerogenes] >AYY34417.1 sulfurtransferase [Klebsiella pneumoniae] >EIV5713985.1 sulfurtransferase [Klebsiella pneumoniae] >EIW0249645.1 sulfurtransferase [Klebsiella pneumoniae] >EIW1284987.1 sulfurtransferase [Klebsiella pneumoniae])	sp|P78067|YNJE_ECOLI(Thiosulfate sulfurtransferase YnjE OS=Escherichia coli (strain K12) OX=83333 GN=ynjE PE=1 SV=2)	ref_gene
Translation
	GeFixPreAbcdefg0406	236	263	168	399	315	526	314	1528	22.71	28.34	19.22	38.07	31.6	51.69	31.38	182.54	27.988	88.5367	2.9405	1.55606	0.000177453	0.00919008	yes	up	rplD	MULTISPECIES: 50S ribosomal protein L4	Chr	430786	431391	+	COG0088(J:Translation, ribosomal structure and biogenesis)	COG0088(Ribosomal protein L4)	INFORMATION STORAGE AND PROCESSING	K02926	rplD	large subunit ribosomal protein L4	map03010(Ribosome)	Genetic Information Processing	Translation	PF00573.25(Ribosomal_L4:Ribosomal protein L4/L1 family)	GO:0005737(cellular_component:cytoplasm); GO:0005840(cellular_component:ribosome); GO:1990904(cellular_component:ribonucleoprotein complex); GO:0019843(molecular_function:rRNA binding); GO:0003735(molecular_function:structural constituent of ribosome); GO:0006412(biological_process:translation)	GO:0005488;GO:0005198;GO:0110165;GO:0009987;GO:0008152;GO:0032991	WP_002919794.1(MULTISPECIES: 50S ribosomal protein L4 [Bacteria] >YP_005229167.1 50S ribosomal protein L4 [Klebsiella pneumoniae subsp. pneumoniae HS11286] >A6TEX1.1 RecName: Full=50S ribosomal protein L4 [Klebsiella pneumoniae subsp. pneumoniae MGH 78578] >B5XN95.1 RecName: Full=50S ribosomal protein L4 [Klebsiella pneumoniae 342] >AGT22245.1 50S ribosomal protein L4 [Klebsiella pneumoniae JM45]…	sp|B5XN95|RL4_KLEP3(50S ribosomal protein L4 OS=Klebsiella pneumoniae (strain 342) OX=507522 GN=rplD PE=3 SV=1)	ref_gene
	GeFixPreAbcdefg0423	618	905	487	893	997	1201	1038	2848	102.72	170.02	96.82	147.29	171.18	204.15	179.39	589.97	137.606	324.503	2.22447	1.15346	0.000552565	0.018266	yes	up	rplO	MULTISPECIES: 50S ribosomal protein L15	Chr	438531	438965	+	COG0200(J:Translation, ribosomal structure and biogenesis)	COG0200(Ribosomal protein L15)	INFORMATION STORAGE AND PROCESSING	K02876	rplO	large subunit ribosomal protein L15	map03010(Ribosome)	Genetic Information Processing	Translation	PF00828.22(Ribosomal_L27A:Ribosomal proteins 50S-L15, 50S-L18e, 60S-L27A)	GO:0003735(molecular_function:structural constituent of ribosome); GO:0015934(cellular_component:large ribosomal subunit); GO:0006412(biological_process:translation); GO:0019843(molecular_function:rRNA binding)	GO:0005488;GO:0005198;GO:0009987;GO:0008152;GO:0032991	WP_032440389.1(50S ribosomal protein L15 [Klebsiella pneumoniae] >EWD00524.1 50S ribosomal protein L15 [Klebsiella pneumoniae NB60] >MCB7720706.1 50S ribosomal protein L15 [Klebsiella pneumoniae] >MCD9766759.1 50S ribosomal protein L15 [Klebsiella pneumoniae] >MCE0017601.1 50S ribosomal protein L15 [Klebsiella pneumoniae] >UHL78334.1 50S ribosomal protein L15 [Klebsiella pneumoniae])	sp|B5XNB2|RL15_KLEP3(50S ribosomal protein L15 OS=Klebsiella pneumoniae (strain 342) OX=507522 GN=rplO PE=3 SV=1)	ref_gene
	GeFixPreAbcdefg0408	461	520	327	819	602	1099	662	2767	26.25	32.93	22.01	46.25	35.96	63.94	39.08	194.93	32.68	99.3167	2.8419	1.50685	0.000108634	0.0066624	yes	up	rplB	MULTISPECIES: 50S ribosomal protein L2	Chr	431708	432529	+	COG0090(J:Translation, ribosomal structure and biogenesis)	COG0090(Ribosomal protein L2)	INFORMATION STORAGE AND PROCESSING	K02886	rplB	large subunit ribosomal protein L2	map03010(Ribosome)	Genetic Information Processing	Translation	PF03947.21(Ribosomal_L2_C:Ribosomal Proteins L2, C-terminal domain); PF00181.26(Ribosomal_L2:Ribosomal Proteins L2, RNA binding domain)	GO:0015934(cellular_component:large ribosomal subunit); GO:0005829(cellular_component:cytosol); GO:0019843(molecular_function:rRNA binding); GO:0003735(molecular_function:structural constituent of ribosome); GO:0016740(molecular_function:transferase activity); GO:0006412(biological_process:translation)	GO:0005488;GO:0005198;GO:0110165;GO:0009987;GO:0003824;GO:0008152;GO:0032991	WP_002919786.1(MULTISPECIES: 50S ribosomal protein L2 [Bacteria] >YP_005229165.1 50S ribosomal protein L2 [Klebsiella pneumoniae subsp. pneumoniae HS11286] >A6TEW9.1 RecName: Full=50S ribosomal protein L2 [Klebsiella pneumoniae subsp. pneumoniae MGH 78578] >B5XN97.1 RecName: Full=50S ribosomal protein L2 [Klebsiella pneumoniae 342] >AKR98230.1 50S ribosomal protein L2 [Klebsiella pneumoniae UHKPC…	sp|B5XN97|RL2_KLEP3(50S ribosomal protein L2 OS=Klebsiella pneumoniae (strain 342) OX=507522 GN=rplB PE=3 SV=1)	ref_gene
	GeFixPreAbcdefg0410	97	120	92	167	122	170	155	532	28.54	40.28	32.53	48.85	36.69	51.48	47.56	196.39	37.378	98.4767	2.44441	1.28948	0.000785993	0.0222031	yes	up	rplV	MULTISPECIES: 50S ribosomal protein L22	Chr	432839	433171	+	COG0091(J:Translation, ribosomal structure and biogenesis)	COG0091(Ribosomal protein L22)	INFORMATION STORAGE AND PROCESSING	K02890	rplV	large subunit ribosomal protein L22	map03010(Ribosome)	Genetic Information Processing	Translation	PF00237.22(Ribosomal_L22:Ribosomal protein L22p/L17e)	GO:0003735(molecular_function:structural constituent of ribosome); GO:0015934(cellular_component:large ribosomal subunit); GO:0006412(biological_process:translation); GO:0019843(molecular_function:rRNA binding)	GO:0005488;GO:0005198;GO:0009987;GO:0008152;GO:0032991	WP_002919773.1(MULTISPECIES: 50S ribosomal protein L22 [Bacteria] >YP_005229163.1 50S ribosomal protein L22 [Klebsiella pneumoniae subsp. pneumoniae HS11286] >A6TEW7.1 RecName: Full=50S ribosomal protein L22 [Klebsiella pneumoniae subsp. pneumoniae MGH 78578] >B5XN99.1 RecName: Full=50S ribosomal protein L22 [Klebsiella pneumoniae 342] >AGB76454.1 ribosomal protein L22, bacterial type [Enterobact…	sp|B5XN99|RL22_KLEP3(50S ribosomal protein L22 OS=Klebsiella pneumoniae (strain 342) OX=507522 GN=rplV PE=3 SV=1)	ref_gene
	GeFixPreAbcdefg0411	621	637	453	1012	742	1185	808	2533	46.13	52.8	39.9	74.56	57.67	89.93	62.29	233.23	54.212	128.483	2.22632	1.15466	0.000627883	0.0196413	yes	up	rpsC	MULTISPECIES: 30S ribosomal protein S3	Chr	433189	433887	+	COG0092(J:Translation, ribosomal structure and biogenesis)	COG0092(Ribosomal protein S3)	INFORMATION STORAGE AND PROCESSING	K02982	rpsC	small subunit ribosomal protein S3	map03010(Ribosome)	Genetic Information Processing	Translation	PF00189.23(Ribosomal_S3_C:Ribosomal protein S3, C-terminal domain); PF07650.20(KH_2:KH domain); PF13083.9(KH_4:KH domain)	GO:0005840(cellular_component:ribosome); GO:1990904(cellular_component:ribonucleoprotein complex); GO:0019843(molecular_function:rRNA binding); GO:0003735(molecular_function:structural constituent of ribosome); GO:0006412(biological_process:translation); GO:0003729(molecular_function:mRNA binding)	GO:0005488;GO:0005198;GO:0110165;GO:0009987;GO:0008152;GO:0032991	WP_002919766.1(MULTISPECIES: 30S ribosomal protein S3 [Bacteria] >YP_005229162.1 30S ribosomal protein S3 [Klebsiella pneumoniae subsp. pneumoniae HS11286] >A6TEW6.1 RecName: Full=30S ribosomal protein S3 [Klebsiella pneumoniae subsp. pneumoniae MGH 78578] >B2VK58.1 RecName: Full=30S ribosomal protein S3 [Erwinia tasmaniensis Et1/99] >B5XNA0.1 RecName: Full=30S ribosomal protein S3 [Klebsiella pn…	sp|B2VK58|RS3_ERWT9(30S ribosomal protein S3 OS=Erwinia tasmaniensis (strain DSM 17950 / CFBP 7177 / CIP 109463 / NCPPB 4357 / Et1/99) OX=465817 GN=rpsC PE=3 SV=1)	ref_gene
	GeFixPreAbcdefg0412	234	260	203	415	274	483	317	1176	44.57	56.11	46.31	78.47	53.78	94.19	62.81	279.53	55.848	145.51	2.42786	1.27969	0.000508439	0.0172299	yes	up	rplP	MULTISPECIES: 50S ribosomal protein L16	Chr	433900	434310	+	COG0197(J:Translation, ribosomal structure and biogenesis)	COG0197(Ribosomal protein L16/L10AE)	INFORMATION STORAGE AND PROCESSING	K02878	rplP	large subunit ribosomal protein L16	map03010(Ribosome)	Genetic Information Processing	Translation	PF00252.21(Ribosomal_L16:Ribosomal protein L16p/L10e)	GO:0000049(molecular_function:tRNA binding); GO:0005840(cellular_component:ribosome); GO:1990904(cellular_component:ribonucleoprotein complex); GO:0019843(molecular_function:rRNA binding); GO:0003735(molecular_function:structural constituent of ribosome); GO:0006412(biological_process:translation)	GO:0005488;GO:0005198;GO:0110165;GO:0009987;GO:0008152;GO:0032991	WP_002919759.1(MULTISPECIES: 50S ribosomal protein L16 [Bacteria] >YP_005229161.1 50S ribosomal protein L16 [Klebsiella pneumoniae subsp. pneumoniae HS11286] >A4WFC1.1 RecName: Full=50S ribosomal protein L16 [Enterobacter sp. 638] >A6TEW5.1 RecName: Full=50S ribosomal protein L16 [Klebsiella pneumoniae subsp. pneumoniae MGH 78578] >B5XNA1.1 RecName: Full=50S ribosomal protein L16 [Klebsiella pneu…	sp|A4WFC1|RL16_ENT38(50S ribosomal protein L16 OS=Enterobacter sp. (strain 638) OX=399742 GN=rplP PE=3 SV=1)	ref_gene
	GeFixPreAbcdefg0413	467	405	348	642	503	835	488	1563	57.65	56.23	51.23	78.62	64.5	105.3	62.6	239.98	61.646	135.96	2.06591	1.04677	0.00118407	0.0280149	yes	up	rpmC	MULTISPECIES: 50S ribosomal protein L29	Chr	434310	434501	+	COG0255(J:Translation, ribosomal structure and biogenesis)	COG0255(Ribosomal protein L29)	INFORMATION STORAGE AND PROCESSING	K02904	rpmC	large subunit ribosomal protein L29	map03010(Ribosome)	Genetic Information Processing	Translation	PF00831.26(Ribosomal_L29:Ribosomal L29 protein)	GO:0003735(molecular_function:structural constituent of ribosome); GO:1990904(cellular_component:ribonucleoprotein complex); GO:0006412(biological_process:translation); GO:0005840(cellular_component:ribosome)	GO:0005198;GO:0110165;GO:0009987;GO:0008152;GO:0032991	WP_002919754.1(MULTISPECIES: 50S ribosomal protein L29 [Bacteria] >YP_005229160.1 50S ribosomal protein L29 [Klebsiella pneumoniae subsp. pneumoniae HS11286] >A6TEW4.1 RecName: Full=50S ribosomal protein L29 [Klebsiella pneumoniae subsp. pneumoniae MGH 78578] >B5XNA2.1 RecName: Full=50S ribosomal protein L29 [Klebsiella pneumoniae 342] >AGT22250.1 50S ribosomal protein L29 [Klebsiella pneumoniae …	sp|B5XNA2|RL29_KLEP3(50S ribosomal protein L29 OS=Klebsiella pneumoniae (strain 342) OX=507522 GN=rpmC PE=3 SV=1)	ref_gene
Membrane transport
	GeFixPreAbcdefg4053	970	576	509	505	565	335	306	251	39.26	25.84	24.27	20.27	24.05	13.85	12.83	12.54	26.738	13.0733	0.475813	-1.07153	3.89544e-06	0.000605221	yes	down	-	MULTISPECIES: sugar ABC transporter substrate-binding protein	Chr	4077210	4076287	-	COG1879(G:Carbohydrate transport and metabolism)	COG1879(ABC-type sugar transport system, periplasmic component, contains N-terminal xre family HTH domain)	METABOLISM	K17213		inositol transport system substrate-binding protein	map02010(ABC transporters)	Environmental Information Processing	Membrane transport	PF13407.9(Peripla_BP_4:Periplasmic binding protein domain); PF00532.24(Peripla_BP_1:Periplasmic binding proteins and sugar binding domain of LacI family); PF13458.9(Peripla_BP_6:Periplasmic binding protein); PF13377.9(Peripla_BP_3:Periplasmic binding protein-like domain)	GO:0008643(biological_process:carbohydrate transport); GO:0030288(cellular_component:outer membrane-bounded periplasmic space)	GO:0051179;GO:0110165	AHM80905.1(Sugar-binding protein [Klebsiella pneumoniae 30684/NJST258_2] >AHM86508.1 Sugar-binding protein [Klebsiella pneumoniae 30660/NJST258_1] >CDQ53606.1 unnamed protein product [Klebsiella pneumoniae])	sp|P49308|MOCB_RHIML(Putative rhizopine-binding protein OS=Rhizobium meliloti OX=382 GN=mocB PE=3 SV=1)	ref_gene
	GeFixPreAbcdefg1459	278	77	122	80	324	68	53	44	17.07	5.26	8.86	4.87	20.86	4.27	3.38	3.35	11.384	3.66667	0.309967	-1.68981	0.000188926	0.00927269	yes	down	cysU	MULTISPECIES: sulfate/thiosulfate ABC transporter permease CysT	Chr	1439440	1440273	+	COG0555(P:Inorganic ion transport and metabolism)	COG0555(ABC-type sulfate transport system, permease component)	METABOLISM	K02046	cysU	sulfate/thiosulfate transport system permease protein	map02010(ABC transporters); map00920(Sulfur metabolism)	Environmental Information Processing;Metabolism	Membrane transport;Energy metabolism	PF00528.25(BPD_transp_1:Binding-protein-dependent transport system inner membrane component)	GO:0016021(cellular_component:integral component of membrane); GO:0015419(molecular_function:ATPase-coupled sulfate transmembrane transporter activity); GO:0005886(cellular_component:plasma membrane)	GO:0140657;GO:0110165;GO:0005215	WP_002913626.1(MULTISPECIES: sulfate/thiosulfate ABC transporter permease CysT [Klebsiella] >YP_005228140.1 sulfate/thiosulfate transporter subunit [Klebsiella pneumoniae subsp. pneumoniae HS11286] >AGT23236.1 sulfate/thiosulfate transporter subunit [Klebsiella pneumoniae JM45] >AKR99202.1 sulfate/thiosulfate transporter subunit [Klebsiella pneumoniae UHKPC33] >AWB64143.1 sulfate/thiosulfate ABC …	sp|P16701|CYST_ECOLI(Sulfate transport system permease protein CysT OS=Escherichia coli (strain K12) OX=83333 GN=cysU PE=3 SV=1)	ref_gene
	GeFixPreAbcdefg1458	1306	133	390	251	502	82	86	95	53.84	6.08	18.95	10.26	21.76	3.45	3.67	4.84	22.178	3.98667	0.171176	-2.54645	0.000300297	0.0116201	yes	down	cysP	MULTISPECIES: thiosulfate/sulfate ABC transporter substrate-binding protein CysP	Chr	1438424	1439440	+	COG4150(P:Inorganic ion transport and metabolism)	COG4150(ABC-type sulfate transport system, periplasmic component)	METABOLISM	K02048	cysP	sulfate/thiosulfate transport system substrate-binding protein	map02010(ABC transporters); map00920(Sulfur metabolism)	Environmental Information Processing;Metabolism	Membrane transport;Energy metabolism	PF13531.9(SBP_bac_11:Bacterial extracellular solute-binding protein); PF01547.28(SBP_bac_1:Bacterial extracellular solute-binding protein); PF13343.9(SBP_bac_6:Bacterial extracellular solute-binding protein); PF13416.9(SBP_bac_8:Bacterial extracellular solute-binding protein); PF12727.10(PBP_like:PBP superfamily domain)	GO:1901681(molecular_function:sulfur compound binding); GO:1902358(biological_process:sulfate transmembrane transport); GO:0042597(cellular_component:periplasmic space)	GO:0005488;GO:0051179;GO:0110165;GO:0009987	WP_002913628.1(MULTISPECIES: thiosulfate/sulfate ABC transporter substrate-binding protein CysP [Klebsiella] >YP_005228141.1 sulfate/thiosulfate transport system thiosulfate-binding component [Klebsiella pneumoniae subsp. pneumoniae HS11286] >AGT23235.1 thiosulfate transporter subunit [Klebsiella pneumoniae JM45] >AKR99201.1 thiosulfate transporter subunit [Klebsiella pneumoniae UHKPC33] >EJK2370…	sp|P16700|CYSP_ECOLI(Thiosulfate-binding protein OS=Escherichia coli (strain K12) OX=83333 GN=cysP PE=1 SV=1)	ref_gene
	GeFixPreAbcdefg1931	5314	1416	3158	2320	3720	1219	1704	1295	303.06	89.81	212.88	131.21	222.54	71.03	100.76	91.37	191.9	87.72	0.440017	-1.18437	0.000696941	0.0206907	yes	down	fliY	MULTISPECIES: cystine ABC transporter substrate-binding protein	Chr	1933759	1934559	+	COG0834(E:Amino acid transport and metabolism); COG0834(T:Signal transduction mechanisms)	COG0834(ABC-type amino acid transport/signal transduction system, periplasmic component/domain); COG0834(ABC-type amino acid transport/signal transduction system, periplasmic component/domain)	METABOLISM;CELLULAR PROCESSES AND SIGNALING	K02424	fliY	L-cystine transport system substrate-binding protein	map02010(ABC transporters); map02040(Flagellar assembly)	Environmental Information Processing;Cellular Processes	Membrane transport;Cell motility	PF00497.23(SBP_bac_3:Bacterial extracellular solute-binding proteins, family 3); PF10613.12(Lig_chan-Glu_bd:Ligated ion channel L-glutamate- and glycine-binding site)	GO:0006865(biological_process:amino acid transport); GO:0016020(cellular_component:membrane); GO:0015276(molecular_function:ligand-gated ion channel activity); GO:0030288(cellular_component:outer membrane-bounded periplasmic space)	GO:0005215;GO:0110165;GO:0051179	WP_004141135.1(MULTISPECIES: cystine ABC transporter substrate-binding protein [Klebsiella] >YP_005227739.1 cystine transporter subunit [Klebsiella pneumoniae subsp. pneumoniae HS11286] >AGT23574.1 cystine transporter subunit [Klebsiella pneumoniae JM45] >MBT9346453.1 cystine ABC transporter substrate-binding protein [Providencia stuartii] >MCQ8844814.1 cystine ABC transporter substrate-binding p…	sp|P0AEN0|TCYJ_ECOL6(L-cystine-binding protein TcyJ OS=Escherichia coli O6:H1 (strain CFT073 / ATCC 700928 / UPEC) OX=199310 GN=tcyJ PE=3 SV=1)	ref_gene
	GeFixPreAbcdefg4388	523	329	309	380	294	533	1576	521	20.74	14.46	14.43	14.94	12.26	21.6	64.74	25.51	15.366	37.2833	2.42095	1.27557	0.000312025	0.0117286	yes	up	metN	MULTISPECIES: methionine ABC transporter ATP-binding protein MetN	Chr	4420265	4421296	+	COG1135(E:Amino acid transport and metabolism)	COG1135(ABC-type methionine transport system, ATPase component)	METABOLISM	K02071	metN	D-methionine transport system ATP-binding protein	map02010(ABC transporters)	Environmental Information Processing	Membrane transport	PF00005.30(ABC_tran:ABC transporter); PF09383.13(NIL:NIL domain); PF13304.9(AAA_21:AAA domain, putative AbiEii toxin, Type IV TA system); PF02463.22(SMC_N:RecF/RecN/SMC N terminal domain); PF13401.9(AAA_22:AAA domain); PF13191.9(AAA_16:AAA ATPase domain)	GO:0033232(molecular_function:D-methionine-transporting ATPase activity); GO:0005886(cellular_component:plasma membrane); GO:0009276(cellular_component:Gram-negative-bacterium-type cell wall); GO:0005524(molecular_function:ATP binding); GO:0016787(molecular_function:hydrolase activity)	GO:0005488;GO:0140657;GO:0005215;GO:0003824;GO:0110165	WP_002889450.1(MULTISPECIES: methionine ABC transporter ATP-binding protein MetN [Klebsiella] >YP_005225246.1 DL-methionine transporter ATP-binding subunit [Klebsiella pneumoniae subsp. pneumoniae HS11286] >AGT25826.1 DL-methionine transporter ATP-binding subunit [Klebsiella pneumoniae JM45] >AKS01912.1 DL-methionine transporter ATP-binding subunit [Klebsiella pneumoniae UHKPC33] >AWB61992.1 D-me…	sp|Q8ZRM9|METN1_SALTY(Methionine import ATP-binding protein MetN 1 OS=Salmonella typhimurium (strain LT2 / SGSC1412 / ATCC 700720) OX=99287 GN=metN1 PE=3 SV=1)	ref_gene
	GeFixPreAbcdefg0601	2846	2847	2745	3654	1847	4372	9070	10239	83.92	92.86	95.16	106.83	57.37	131.73	276.86	372.33	87.228	260.307	2.87347	1.52279	3.22089e-07	8.34031e-05	yes	up	lsrA	autoinducer 2 ABC transporter ATP-binding protein LsrA	Chr	607419	608906	+	COG1129(G:Carbohydrate transport and metabolism)	COG1129(ABC-type sugar transport system, ATPase component)	METABOLISM	K10558	lsrA	AI-2 transport system ATP-binding protein	map02024(Quorum sensing); map02010(ABC transporters)	Cellular Processes;Environmental Information Processing	Cellular community - prokaryotes;Membrane transport	PF00005.30(ABC_tran:ABC transporter); PF13304.9(AAA_21:AAA domain, putative AbiEii toxin, Type IV TA system)	GO:0016787(molecular_function:hydrolase activity); GO:0042626(molecular_function:ATPase activity, coupled to transmembrane movement of substances); GO:1905887(biological_process:autoinducer AI-2 transmembrane transport); GO:0016021(cellular_component:integral component of membrane); GO:0005886(cellular_component:plasma membrane); GO:0005524(molecular_function:ATP binding)	GO:0005488;GO:0140657;GO:0110165;GO:0009987;GO:0005215;GO:0003824;GO:0051179	WP_064146124.1(autoinducer 2 ABC transporter ATP-binding protein LsrA [Klebsiella pneumoniae] >EIX9412411.1 autoinducer 2 ABC transporter ATP-binding protein LsrA [Klebsiella pneumoniae] >KAB0306396.1 autoinducer 2 ABC transporter ATP-binding protein LsrA [Klebsiella pneumoniae] >MBD7403603.1 autoinducer 2 ABC transporter ATP-binding protein LsrA [Klebsiella pneumoniae] >MBF7793071.1 autoinducer …	sp|A6TEB8|LSRA_KLEP7(Autoinducer 2 import ATP-binding protein LsrA OS=Klebsiella pneumoniae subsp. pneumoniae (strain ATCC 700721 / MGH 78578) OX=272620 GN=lsrA PE=3 SV=1)	ref_gene
	GeFixPreAbcdefg0602	1710	1509	1554	1748	1088	1905	2859	4591	79.01	77.38	84.69	80.09	52.82	89.94	136.88	262.12	74.798	162.98	2.07287	1.05163	0.000264692	0.0109951	yes	up	lsrC	MULTISPECIES: autoinducer 2 ABC transporter permease LsrC	Chr	608903	609937	+	COG1172(G:Carbohydrate transport and metabolism)	COG1172(Ribose/xylose/arabinose/galactoside ABC-type transport system, permease component)	METABOLISM	K10556	lsrC	AI-2 transport system permease protein	map02024(Quorum sensing); map02010(ABC transporters)	Cellular Processes;Environmental Information Processing	Cellular community - prokaryotes;Membrane transport	PF02653.19(BPD_transp_2:Branched-chain amino acid transport system / permease component)	GO:0022857(molecular_function:transmembrane transporter activity); GO:0016021(cellular_component:integral component of membrane); GO:0005886(cellular_component:plasma membrane)	GO:0005215;GO:0110165	WP_004174225.1(MULTISPECIES: autoinducer 2 ABC transporter permease LsrC [Klebsiella] >NNJ21530.1 autoinducer 2 ABC transporter permease LsrC [Klebsiella sp. KBG6.2] >AEK00013.1 autoinducer 2 ABC transporter permease LsrC [Klebsiella pneumoniae KCTC 2242] >AGX39522.1 ABC transporter permease [Klebsiella pneumoniae CG43] >AIA43933.1 ABC transporter permease [Klebsiella pneumoniae subsp. pneumoniae…	sp|A6TEB7|LSRC_KLEP7(Autoinducer 2 import system permease protein LsrC OS=Klebsiella pneumoniae subsp. pneumoniae (strain ATCC 700721 / MGH 78578) OX=272620 GN=lsrC PE=3 SV=1)	ref_gene
Endocrine system
	GeFixPreAbcdefg3938	1458	678	799	886	1331	516	377	446	38.43	19.75	24.74	23.15	36.97	13.9	10.28	14.49	28.608	12.89	0.432522	-1.20916	2.98073e-06	0.000496185	yes	down	glpK	MULTISPECIES: FGGY-family carbohydrate kinase	Chr	3952644	3954164	+	COG0554(C:Energy production and conversion)	COG0554(Glycerol kinase)	METABOLISM	K00864	glpK	glycerol kinase [EC:2.7.1.30]	map04626(Plant-pathogen interaction); map00561(Glycerolipid metabolism); map03320(PPAR signaling pathway)	Organismal Systems;Metabolism;Organismal Systems	Environmental adaptation;Lipid metabolism;Endocrine system	PF00370.24(FGGY_N:FGGY family of carbohydrate kinases, N-terminal domain); PF02782.19(FGGY_C:FGGY family of carbohydrate kinases, C-terminal domain)	GO:0004370(molecular_function:glycerol kinase activity); GO:0016310(biological_process:phosphorylation); GO:0016301(molecular_function:kinase activity); GO:0005975(biological_process:carbohydrate metabolic process); GO:0016773(molecular_function:phosphotransferase activity, alcohol group as acceptor)	GO:0009987;GO:0003824;GO:0008152	WP_004191412.1(MULTISPECIES: FGGY-family carbohydrate kinase [Klebsiella] >ATR43480.1 glycerol kinase GlpK [Klebsiella pneumoniae] >ATR48802.1 glycerol kinase GlpK [Klebsiella pneumoniae] >ATR54129.1 glycerol kinase GlpK [Klebsiella pneumoniae] >AUC28977.1 carbohydrate kinase [Klebsiella pneumoniae] >AWX81233.1 glycerol kinase GlpK [Klebsiella pneumoniae subsp. pneumoniae])	sp|Q6D5T8|APLK_PECAS(Apulose kinase OS=Pectobacterium atrosepticum (strain SCRI 1043 / ATCC BAA-672) OX=218491 GN=aplK PE=1 SV=1)	ref_gene
	GeFixPreAbcdefg2034	2374	966	1090	1027	1231	595	483	827	52.46	23.58	28.28	22.5	28.69	13.44	11.04	22.52	31.102	15.6667	0.478505	-1.06339	0.000510134	0.0172299	yes	down	fadD	long-chain-fatty-acid--CoA ligase FadD	Chr	2030447	2032132	+	COG0318(I:Lipid transport and metabolism)	COG0318(O-succinylbenzoic acid-CoA ligase MenE or related acyl-CoA synthetase (AMP-forming))	METABOLISM	K01897	fadD	long-chain acyl-CoA synthetase [EC:6.2.1.3]	map04714(Thermogenesis); map02024(Quorum sensing); map03320(PPAR signaling pathway); map04920(Adipocytokine signaling pathway); map00061(Fatty acid biosynthesis); map00071(Fatty acid degradation); map04146(Peroxisome); map04216(Ferroptosis)	Organismal Systems;Cellular Processes;Organismal Systems;Organismal Systems;Metabolism;Metabolism;Cellular Processes;Cellular Processes	Environmental adaptation;Cellular community - prokaryotes;Endocrine system;Endocrine system;Lipid metabolism;Lipid metabolism;Transport and catabolism;Cell growth and death	PF00501.31(AMP-binding:AMP-binding enzyme); PF13193.9(AMP-binding_C:AMP-binding enzyme C-terminal domain)	GO:0016874(molecular_function:ligase activity)	GO:0003824	WP_227652702.1(long-chain-fatty-acid--CoA ligase FadD [Klebsiella pneumoniae] >OVX74314.1 long-chain-fatty-acid--CoA ligase [Klebsiella pneumoniae] >SVQ12447.1 long-chain-fatty-acid--CoA ligase [Klebsiella pneumoniae] >SVS04836.1 long-chain-fatty-acid--CoA ligase [Klebsiella pneumoniae] >VVK38189.1 Long-chain-fatty-acid--CoA ligase [Klebsiella pneumoniae])	sp|P63522|LCFA_SALTI(Long-chain-fatty-acid--CoA ligase OS=Salmonella typhi OX=90370 GN=fadD PE=3 SV=1)	ref_gene
	GeFixPreAbcdefg4119	297	229	223	311	220	380	333	1282	6.59	5.61	5.81	6.84	5.15	8.62	7.65	35.05	6	17.1067	2.65287	1.40756	0.000268922	0.0109951	yes	up	htpG	molecular chaperone HtpG	Chr	4153556	4151682	-	COG0326(O:Posttranslational modification, protein turnover, chaperones)	COG0326(Molecular chaperone, HSP90 family)	CELLULAR PROCESSES AND SIGNALING	K04079	htpG	molecular chaperone HtpG	map05207(Chemical carcinogenesis - receptor activation); map05215(Prostate cancer); map04657(IL-17 signaling pathway); map05200(Pathways in cancer); map04914(Progesterone-mediated oocyte maturation); map04659(Th17 cell differentiation); map04151(PI3K-Akt signaling pathway); map04915(Estrogen signaling pathway); map04621(NOD-like receptor signaling pathway); map04626(Plant-pathogen interaction); m…	Human Diseases;Human Diseases;Organismal Systems;Human Diseases;Organismal Systems;Organismal Systems;Environmental Information Processing;Organismal Systems;Organismal Systems;Organismal Systems;Human Diseases;Human Diseases;Human Diseases;Cellular Processes;Organismal Systems;Genetic Information Processing	Cancer: overview;Cancer: specific types;Immune system;Cancer: overview;Endocrine system;Immune system;Signal transduction;Endocrine system;Immune system;Environmental adaptation;Cardiovascular disease;Infectious disease: bacterial;Cardiovascular disease;Cell growth and death;Immune system;Folding, sorting and degradation	PF00183.21(HSP90:Hsp90 protein); PF02518.29(HATPase_c:Histidine kinase-, DNA gyrase B-, and HSP90-like ATPase); PF13589.9(HATPase_c_3:Histidine kinase-, DNA gyrase B-, and HSP90-like ATPase)	GO:0005737(cellular_component:cytoplasm); GO:0140662(deleted:old GO); GO:0016887(molecular_function:ATPase activity); GO:0051082(molecular_function:unfolded protein binding); GO:0005524(molecular_function:ATP binding)	GO:0005488;GO:0140657;GO:0003824;GO:0044183;GO:0110165	WP_159224670.1(molecular chaperone HtpG [Klebsiella pneumoniae])	sp|A6T5N6|HTPG_KLEP7(Chaperone protein HtpG OS=Klebsiella pneumoniae subsp. pneumoniae (strain ATCC 700721 / MGH 78578) OX=272620 GN=htpG PE=3 SV=1)	ref_gene
Environmental adaptation
	GeFixPreAbcdefg3938	1458	678	799	886	1331	516	377	446	38.43	19.75	24.74	23.15	36.97	13.9	10.28	14.49	28.608	12.89	0.432522	-1.20916	2.98073e-06	0.000496185	yes	down	glpK	MULTISPECIES: FGGY-family carbohydrate kinase	Chr	3952644	3954164	+	COG0554(C:Energy production and conversion)	COG0554(Glycerol kinase)	METABOLISM	K00864	glpK	glycerol kinase [EC:2.7.1.30]	map04626(Plant-pathogen interaction); map00561(Glycerolipid metabolism); map03320(PPAR signaling pathway)	Organismal Systems;Metabolism;Organismal Systems	Environmental adaptation;Lipid metabolism;Endocrine system	PF00370.24(FGGY_N:FGGY family of carbohydrate kinases, N-terminal domain); PF02782.19(FGGY_C:FGGY family of carbohydrate kinases, C-terminal domain)	GO:0004370(molecular_function:glycerol kinase activity); GO:0016310(biological_process:phosphorylation); GO:0016301(molecular_function:kinase activity); GO:0005975(biological_process:carbohydrate metabolic process); GO:0016773(molecular_function:phosphotransferase activity, alcohol group as acceptor)	GO:0009987;GO:0003824;GO:0008152	WP_004191412.1(MULTISPECIES: FGGY-family carbohydrate kinase [Klebsiella] >ATR43480.1 glycerol kinase GlpK [Klebsiella pneumoniae] >ATR48802.1 glycerol kinase GlpK [Klebsiella pneumoniae] >ATR54129.1 glycerol kinase GlpK [Klebsiella pneumoniae] >AUC28977.1 carbohydrate kinase [Klebsiella pneumoniae] >AWX81233.1 glycerol kinase GlpK [Klebsiella pneumoniae subsp. pneumoniae])	sp|Q6D5T8|APLK_PECAS(Apulose kinase OS=Pectobacterium atrosepticum (strain SCRI 1043 / ATCC BAA-672) OX=218491 GN=aplK PE=1 SV=1)	ref_gene
	GeFixPreAbcdefg2034	2374	966	1090	1027	1231	595	483	827	52.46	23.58	28.28	22.5	28.69	13.44	11.04	22.52	31.102	15.6667	0.478505	-1.06339	0.000510134	0.0172299	yes	down	fadD	long-chain-fatty-acid--CoA ligase FadD	Chr	2030447	2032132	+	COG0318(I:Lipid transport and metabolism)	COG0318(O-succinylbenzoic acid-CoA ligase MenE or related acyl-CoA synthetase (AMP-forming))	METABOLISM	K01897	fadD	long-chain acyl-CoA synthetase [EC:6.2.1.3]	map04714(Thermogenesis); map02024(Quorum sensing); map03320(PPAR signaling pathway); map04920(Adipocytokine signaling pathway); map00061(Fatty acid biosynthesis); map00071(Fatty acid degradation); map04146(Peroxisome); map04216(Ferroptosis)	Organismal Systems;Cellular Processes;Organismal Systems;Organismal Systems;Metabolism;Metabolism;Cellular Processes;Cellular Processes	Environmental adaptation;Cellular community - prokaryotes;Endocrine system;Endocrine system;Lipid metabolism;Lipid metabolism;Transport and catabolism;Cell growth and death	PF00501.31(AMP-binding:AMP-binding enzyme); PF13193.9(AMP-binding_C:AMP-binding enzyme C-terminal domain)	GO:0016874(molecular_function:ligase activity)	GO:0003824	WP_227652702.1(long-chain-fatty-acid--CoA ligase FadD [Klebsiella pneumoniae] >OVX74314.1 long-chain-fatty-acid--CoA ligase [Klebsiella pneumoniae] >SVQ12447.1 long-chain-fatty-acid--CoA ligase [Klebsiella pneumoniae] >SVS04836.1 long-chain-fatty-acid--CoA ligase [Klebsiella pneumoniae] >VVK38189.1 Long-chain-fatty-acid--CoA ligase [Klebsiella pneumoniae])	sp|P63522|LCFA_SALTI(Long-chain-fatty-acid--CoA ligase OS=Salmonella typhi OX=90370 GN=fadD PE=3 SV=1)	ref_gene
	GeFixPreAbcdefg4119	297	229	223	311	220	380	333	1282	6.59	5.61	5.81	6.84	5.15	8.62	7.65	35.05	6	17.1067	2.65287	1.40756	0.000268922	0.0109951	yes	up	htpG	molecular chaperone HtpG	Chr	4153556	4151682	-	COG0326(O:Posttranslational modification, protein turnover, chaperones)	COG0326(Molecular chaperone, HSP90 family)	CELLULAR PROCESSES AND SIGNALING	K04079	htpG	molecular chaperone HtpG	map05207(Chemical carcinogenesis - receptor activation); map05215(Prostate cancer); map04657(IL-17 signaling pathway); map05200(Pathways in cancer); map04914(Progesterone-mediated oocyte maturation); map04659(Th17 cell differentiation); map04151(PI3K-Akt signaling pathway); map04915(Estrogen signaling pathway); map04621(NOD-like receptor signaling pathway); map04626(Plant-pathogen interaction); m…	Human Diseases;Human Diseases;Organismal Systems;Human Diseases;Organismal Systems;Organismal Systems;Environmental Information Processing;Organismal Systems;Organismal Systems;Organismal Systems;Human Diseases;Human Diseases;Human Diseases;Cellular Processes;Organismal Systems;Genetic Information Processing	Cancer: overview;Cancer: specific types;Immune system;Cancer: overview;Endocrine system;Immune system;Signal transduction;Endocrine system;Immune system;Environmental adaptation;Cardiovascular disease;Infectious disease: bacterial;Cardiovascular disease;Cell growth and death;Immune system;Folding, sorting and degradation	PF00183.21(HSP90:Hsp90 protein); PF02518.29(HATPase_c:Histidine kinase-, DNA gyrase B-, and HSP90-like ATPase); PF13589.9(HATPase_c_3:Histidine kinase-, DNA gyrase B-, and HSP90-like ATPase)	GO:0005737(cellular_component:cytoplasm); GO:0140662(deleted:old GO); GO:0016887(molecular_function:ATPase activity); GO:0051082(molecular_function:unfolded protein binding); GO:0005524(molecular_function:ATP binding)	GO:0005488;GO:0140657;GO:0003824;GO:0044183;GO:0110165	WP_159224670.1(molecular chaperone HtpG [Klebsiella pneumoniae])	sp|A6T5N6|HTPG_KLEP7(Chaperone protein HtpG OS=Klebsiella pneumoniae subsp. pneumoniae (strain ATCC 700721 / MGH 78578) OX=272620 GN=htpG PE=3 SV=1)	ref_gene
Amino acid metabolism
	GeFixPreAbcdefg3511	20247	15339	14495	9745	26233	6033	3475	7291	604.15	506.29	508.5	288.32	824.56	183.94	107.34	268.31	546.364	186.53	0.324129	-1.62536	3.64374e-07	8.93867e-05	yes	down	puuA	MULTISPECIES: glutamine synthetase	Chr	3494778	3493357	-	COG0174(E:Amino acid transport and metabolism)	COG0174(Glutamine synthetase)	METABOLISM	K09470	puuA	gamma-glutamylputrescine synthase [EC:6.3.1.11]	map00330(Arginine and proline metabolism)	Metabolism	Amino acid metabolism	PF00120.27(Gln-synt_C:Glutamine synthetase, catalytic domain)	GO:0004356(molecular_function:glutamate-ammonia ligase activity); GO:0034024(molecular_function:glutamate-putrescine ligase activity); GO:0006542(biological_process:glutamine biosynthetic process)	GO:0009987;GO:0003824;GO:0008152	WP_002898595.1(MULTISPECIES: glutamine synthetase family protein [Klebsiella] >YP_005226196.1 putative glutamine synthetase [Klebsiella pneumoniae subsp. pneumoniae HS11286] >AGT24924.1 putative glutamine synthetase [Klebsiella pneumoniae JM45] >AKS00961.1 gamma-glutamylputrescine synthetase [Klebsiella pneumoniae UHKPC33] >EJK21241.1 gamma-glutamylputrescine synthetase [Klebsiella pneumoniae sub…	sp|P78061|PUUA_ECOLI(Gamma-glutamylputrescine synthetase PuuA OS=Escherichia coli (strain K12) OX=83333 GN=puuA PE=1 SV=2)	ref_gene
	GeFixPreAbcdefg3512	16297	10792	9587	7702	19113	5067	2837	6142	1017.61	750.2	708.26	476.91	1250.82	323.24	183.72	474.76	840.76	327.24	0.36893	-1.43858	7.10747e-06	0.000946512	yes	down	puuD	Gamma-glutamyl-GABA hydrolase	Chr	3495097	3495756	+	COG2071(E:Amino acid transport and metabolism)	COG2071(Gamma-glutamyl-gamma-aminobutyrate hydrolase PuuD (putrescine degradation), contains GATase1-like domain)	METABOLISM	K09473	puuD	gamma-glutamyl-gamma-aminobutyrate hydrolase [EC:3.5.1.94]	map00330(Arginine and proline metabolism)	Metabolism	Amino acid metabolism	PF07722.16(Peptidase_C26:Peptidase C26); PF00117.31(GATase:Glutamine amidotransferase class-I)			WP_074426443.1(gamma-glutamyl-gamma-aminobutyrate hydrolase [Klebsiella pneumoniae] >HBQ6040016.1 gamma-glutamyl-gamma-aminobutyrate hydrolase [Klebsiella pneumoniae subsp. pneumoniae] >EIX9370563.1 gamma-glutamyl-gamma-aminobutyrate hydrolase [Klebsiella pneumoniae] >MBD7756241.1 gamma-glutamyl-gamma-aminobutyrate hydrolase [Klebsiella pneumoniae] >MCG5592480.1 gamma-glutamyl-gamma-aminobutyrate…	sp|P76038|PUUD_ECOLI(Gamma-glutamyl-gamma-aminobutyrate hydrolase PuuD OS=Escherichia coli (strain K12) OX=83333 GN=puuD PE=1 SV=2)	ref_gene
	GeFixPreAbcdefg2194	154	201	109	109	254	96	60	64	5.35	7.73	4.46	3.75	9.29	3.41	2.16	2.74	6.116	2.77	0.441831	-1.17843	0.000125367	0.00712605	yes	down	dadA	D-amino acid dehydrogenase	Chr	2199547	2198294	-	COG0665(E:Amino acid transport and metabolism)	COG0665(Glycine/D-amino acid oxidase (deaminating))	METABOLISM	K00285	dadA	D-amino-acid dehydrogenase [EC:1.4.5.1]	map00360(Phenylalanine metabolism); map00470(D-Amino acid metabolism)	Metabolism;Metabolism	Amino acid metabolism;Metabolism of other amino acids	PF01266.27(DAO:FAD dependent oxidoreductase); PF03486.17(HI0933_like:HI0933-like protein); PF13450.9(NAD_binding_8:NAD(P)-binding Rossmann-like domain); PF00890.27(FAD_binding_2:FAD binding domain); PF07992.17(Pyr_redox_2:Pyridine nucleotide-disulphide oxidoreductase); PF00070.30(Pyr_redox:Pyridine nucleotide-disulphide oxidoreductase)	GO:0016491(molecular_function:oxidoreductase activity)	GO:0003824	WP_130974813.1(D-amino acid dehydrogenase [Klebsiella pneumoniae] >KAB0309289.1 FAD-dependent oxidoreductase [Klebsiella pneumoniae] >MBD7402125.1 D-amino acid dehydrogenase [Klebsiella pneumoniae] >MBQ0172191.1 D-amino acid dehydrogenase [Klebsiella pneumoniae] >MBY5126379.1 D-amino acid dehydrogenase [Klebsiella pneumoniae] >MCD9842525.1 D-amino acid dehydrogenase [Klebsiella pneumoniae])	sp|Q9HU99|DADA2_PSEAE(D-amino acid dehydrogenase 2 OS=Pseudomonas aeruginosa (strain ATCC 15692 / DSM 22644 / CIP 104116 / JCM 14847 / LMG 12228 / 1C / PRS 101 / PAO1) OX=208964 GN=dadA2 PE=3 SV=1)	ref_gene
	GeFixPreAbcdefg0782	2307	1253	1059	1564	1420	1715	5655	2629	83.7	50.35	45.23	56.26	54.21	63.57	212.46	117.71	57.95	131.247	2.24252	1.16512	0.000800536	0.0224777	yes	up	metK	MULTISPECIES: methionine adenosyltransferase	Chr	775224	774070	-	COG0192(H:Coenzyme transport and metabolism)	COG0192(S-adenosylmethionine synthetase)	METABOLISM	K00789	metK	S-adenosylmethionine synthetase [EC:2.5.1.6]	map00270(Cysteine and methionine metabolism); map00999(Biosynthesis of various plant secondary metabolites)	Metabolism;Metabolism	Amino acid metabolism;Biosynthesis of other secondary metabolites	PF02773.19(S-AdoMet_synt_C:S-adenosylmethionine synthetase, C-terminal domain); PF02772.19(S-AdoMet_synt_M:S-adenosylmethionine synthetase, central domain); PF00438.23(S-AdoMet_synt_N:S-adenosylmethionine synthetase, N-terminal domain)	GO:0005737(cellular_component:cytoplasm); GO:0004478(molecular_function:methionine adenosyltransferase activity); GO:0006556(biological_process:S-adenosylmethionine biosynthetic process); GO:0006730(biological_process:one-carbon metabolic process); GO:0000287(molecular_function:magnesium ion binding); GO:0005524(molecular_function:ATP binding)	GO:0110165;GO:0009987;GO:0003824;GO:0008152;GO:0005488	WP_060568460.1(methionine adenosyltransferase [Klebsiella pneumoniae] >KSW34672.1 S-adenosylmethionine synthetase [Klebsiella pneumoniae] >MCD5721344.1 methionine adenosyltransferase [Klebsiella pneumoniae] >MCL7650404.1 methionine adenosyltransferase [Klebsiella pneumoniae] >MCM6465009.1 methionine adenosyltransferase [Klebsiella pneumoniae] >MCP5598770.1 methionine adenosyltransferase [Klebsiel…	sp|A6TDV1|METK_KLEP7(S-adenosylmethionine synthase OS=Klebsiella pneumoniae subsp. pneumoniae (strain ATCC 700721 / MGH 78578) OX=272620 GN=metK PE=3 SV=1)	ref_gene
	GeFixPreAbcdefg3889	389	212	160	293	211	380	1108	272	26.59	16.15	12.95	19.86	15.1	26.53	78.57	23.03	18.13	42.71	2.36833	1.24387	0.00179953	0.0338653	yes	up	mtnC	2,3-diketo-5-methylthio-1-phosphopentane phosphatase	Chr	3895443	3896132	+	COG4229(E:Amino acid transport and metabolism)	COG4229(Enolase-phosphatase E1 involved in merthionine salvage)	METABOLISM	K09880	mtnC	enolase-phosphatase E1 [EC:3.1.3.77]	map00270(Cysteine and methionine metabolism)	Metabolism	Amino acid metabolism	PF00702.29(Hydrolase:haloacid dehalogenase-like hydrolase)	GO:0019509(biological_process:L-methionine biosynthetic process from methylthioadenosine); GO:0043716(molecular_function:2-hydroxy-3-keto-5-methylthiopentenyl-1-phosphate phosphatase activity); GO:0043715(molecular_function:2,3-diketo-5-methylthiopentyl-1-phosphate enolase activity); GO:0043874(molecular_function:acireductone synthase activity); GO:0000287(molecular_function:magnesium ion binding…	GO:0005488;GO:0009987;GO:0003824;GO:0008152	EKF79932.1(2,3-diketo-5-methylthio-1-phosphopentane phosphatase [Klebsiella pneumoniae subsp. pneumoniae KpQ3] >CDQ53472.1 mtnC [Klebsiella pneumoniae])	sp|A6T673|MTNC_KLEP7(Enolase-phosphatase E1 OS=Klebsiella pneumoniae subsp. pneumoniae (strain ATCC 700721 / MGH 78578) OX=272620 GN=mtnC PE=3 SV=1)	ref_gene
Energy metabolism
	GeFixPreAbcdefg3936	1383	903	928	812	1735	312	206	587	64.86	47.01	51.34	37.76	85.49	14.95	10.01	34.02	57.292	19.66	0.321817	-1.63569	2.42102e-06	0.000434014	yes	down	tktA	MULTISPECIES: transketolase	Chr	3950969	3950139	-	COG3959(G:Carbohydrate transport and metabolism)	COG3959(Transketolase, N-terminal subunit)	METABOLISM	K00615	tktA	transketolase [EC:2.2.1.1]	map00030(Pentose phosphate pathway); map01051(Biosynthesis of ansamycins); map00710(Carbon fixation in photosynthetic organisms)	Metabolism;Metabolism;Metabolism	Carbohydrate metabolism;Metabolism of terpenoids and polyketides;Energy metabolism	PF00456.24(Transketolase_N:Transketolase, thiamine diphosphate binding domain); PF13292.9(DXP_synthase_N:1-deoxy-D-xylulose-5-phosphate synthase); PF00676.23(E1_dh:Dehydrogenase E1 component); PF02775.24(TPP_enzyme_C:Thiamine pyrophosphate enzyme, C-terminal TPP binding domain)	GO:0004802(molecular_function:transketolase activity)	GO:0003824	WP_002893603.1(MULTISPECIES: transketolase [Klebsiella] >YP_005225734.1 transketolase domain-containing protein [Klebsiella pneumoniae subsp. pneumoniae HS11286] >AGT25365.1 Transketolase, thiamine diphosphate binding domain protein [Klebsiella pneumoniae JM45] >AKS01438.1 transketolase [Klebsiella pneumoniae UHKPC33] >EJK26934.1 transketolase [Klebsiella pneumoniae subsp. pneumoniae KPNIH19] >EN…	sp|A6VKQ4|APTA_ACTSZ(Apulose-4-phosphate transketolase subunit A OS=Actinobacillus succinogenes (strain ATCC 55618 / DSM 22257 / CCUG 43843 / 130Z) OX=339671 GN=aptA PE=1 SV=1)	ref_gene
	GeFixPreAbcdefg3935	255	279	144	182	525	145	94	143	13.07	15.89	8.72	9.25	28.26	7.59	4.99	9.06	15.038	7.21333	0.461977	-1.11411	0.00175689	0.0337596	yes	down	tktA	MULTISPECIES: transketolase	Chr	3950146	3949211	-	COG3958(G:Carbohydrate transport and metabolism)	COG3958(Transketolase, C-terminal subunit)	METABOLISM	K00615	tktA	transketolase [EC:2.2.1.1]	map00030(Pentose phosphate pathway); map01051(Biosynthesis of ansamycins); map00710(Carbon fixation in photosynthetic organisms)	Metabolism;Metabolism;Metabolism	Carbohydrate metabolism;Metabolism of terpenoids and polyketides;Energy metabolism	PF02780.23(Transketolase_C:Transketolase, C-terminal domain); PF02779.27(Transket_pyr:Transketolase, pyrimidine binding domain); PF17147.7(PFOR_II:Pyruvate:ferredoxin oxidoreductase core domain II)	GO:0004802(molecular_function:transketolase activity); GO:0003824(molecular_function:catalytic activity); GO:0008661(molecular_function:1-deoxy-D-xylulose-5-phosphate synthase activity)	GO:0003824	WP_023282274.1(transketolase [Klebsiella pneumoniae] >MBP7674197.1 transketolase family protein [Klebsiella sp.] >APP22701.1 transketolase [Klebsiella pneumoniae] >AWX81236.1 transketolase family protein [Klebsiella pneumoniae subsp. pneumoniae] >AXS04862.1 transketolase family protein [Klebsiella pneumoniae] >AYY23563.1 transketolase family protein [Klebsiella pneumoniae])	sp|A6VKQ3|APTB_ACTSZ(Apulose-4-phosphate transketolase subunit B OS=Actinobacillus succinogenes (strain ATCC 55618 / DSM 22257 / CCUG 43843 / 130Z) OX=339671 GN=aptB PE=1 SV=1)	ref_gene
	GeFixPreAbcdefg1459	278	77	122	80	324	68	53	44	17.07	5.26	8.86	4.87	20.86	4.27	3.38	3.35	11.384	3.66667	0.309967	-1.68981	0.000188926	0.00927269	yes	down	cysU	MULTISPECIES: sulfate/thiosulfate ABC transporter permease CysT	Chr	1439440	1440273	+	COG0555(P:Inorganic ion transport and metabolism)	COG0555(ABC-type sulfate transport system, permease component)	METABOLISM	K02046	cysU	sulfate/thiosulfate transport system permease protein	map02010(ABC transporters); map00920(Sulfur metabolism)	Environmental Information Processing;Metabolism	Membrane transport;Energy metabolism	PF00528.25(BPD_transp_1:Binding-protein-dependent transport system inner membrane component)	GO:0016021(cellular_component:integral component of membrane); GO:0015419(molecular_function:ATPase-coupled sulfate transmembrane transporter activity); GO:0005886(cellular_component:plasma membrane)	GO:0140657;GO:0110165;GO:0005215	WP_002913626.1(MULTISPECIES: sulfate/thiosulfate ABC transporter permease CysT [Klebsiella] >YP_005228140.1 sulfate/thiosulfate transporter subunit [Klebsiella pneumoniae subsp. pneumoniae HS11286] >AGT23236.1 sulfate/thiosulfate transporter subunit [Klebsiella pneumoniae JM45] >AKR99202.1 sulfate/thiosulfate transporter subunit [Klebsiella pneumoniae UHKPC33] >AWB64143.1 sulfate/thiosulfate ABC …	sp|P16701|CYST_ECOLI(Sulfate transport system permease protein CysT OS=Escherichia coli (strain K12) OX=83333 GN=cysU PE=3 SV=1)	ref_gene
	GeFixPreAbcdefg1458	1306	133	390	251	502	82	86	95	53.84	6.08	18.95	10.26	21.76	3.45	3.67	4.84	22.178	3.98667	0.171176	-2.54645	0.000300297	0.0116201	yes	down	cysP	MULTISPECIES: thiosulfate/sulfate ABC transporter substrate-binding protein CysP	Chr	1438424	1439440	+	COG4150(P:Inorganic ion transport and metabolism)	COG4150(ABC-type sulfate transport system, periplasmic component)	METABOLISM	K02048	cysP	sulfate/thiosulfate transport system substrate-binding protein	map02010(ABC transporters); map00920(Sulfur metabolism)	Environmental Information Processing;Metabolism	Membrane transport;Energy metabolism	PF13531.9(SBP_bac_11:Bacterial extracellular solute-binding protein); PF01547.28(SBP_bac_1:Bacterial extracellular solute-binding protein); PF13343.9(SBP_bac_6:Bacterial extracellular solute-binding protein); PF13416.9(SBP_bac_8:Bacterial extracellular solute-binding protein); PF12727.10(PBP_like:PBP superfamily domain)	GO:1901681(molecular_function:sulfur compound binding); GO:1902358(biological_process:sulfate transmembrane transport); GO:0042597(cellular_component:periplasmic space)	GO:0005488;GO:0051179;GO:0110165;GO:0009987	WP_002913628.1(MULTISPECIES: thiosulfate/sulfate ABC transporter substrate-binding protein CysP [Klebsiella] >YP_005228141.1 sulfate/thiosulfate transport system thiosulfate-binding component [Klebsiella pneumoniae subsp. pneumoniae HS11286] >AGT23235.1 thiosulfate transporter subunit [Klebsiella pneumoniae JM45] >AKR99201.1 thiosulfate transporter subunit [Klebsiella pneumoniae UHKPC33] >EJK2370…	sp|P16700|CYSP_ECOLI(Thiosulfate-binding protein OS=Escherichia coli (strain K12) OX=83333 GN=cysP PE=1 SV=1)	ref_gene
	GeFixPreAbcdefg2464	1217	1091	387	460	871	268	209	191	38.59	38.28	14.43	14.46	29.08	8.68	6.86	7.47	26.968	7.67	0.279655	-1.83828	1.53146e-08	7.13813e-06	yes	down	cydA	cytochrome ubiquinol oxidase subunit I	Chr	2470743	2469346	-	COG1271(C:Energy production and conversion)	COG1271(Cytochrome bd-type quinol oxidase, subunit 1)	METABOLISM	K00425	cydA	cytochrome bd ubiquinol oxidase subunit I [EC:7.1.1.7]	map00190(Oxidative phosphorylation); map02020(Two-component system)	Metabolism;Environmental Information Processing	Energy metabolism;Signal transduction	PF01654.20(Cyt_bd_oxida_I:Cytochrome bd terminal oxidase subunit I)	GO:0016021(cellular_component:integral component of membrane); GO:0019646(biological_process:aerobic electron transport chain); GO:0070069(cellular_component:cytochrome complex); GO:0005886(cellular_component:plasma membrane); GO:0046872(molecular_function:metal ion binding); GO:0009055(molecular_function:electron carrier activity)	GO:0005488;GO:0110165;GO:0009987;GO:0003824;GO:0008152;GO:0032991	WP_021313836.1(cytochrome ubiquinol oxidase subunit I [Klebsiella pneumoniae] >EIV3869849.1 cytochrome ubiquinol oxidase subunit I [Klebsiella pneumoniae] >EIV5868628.1 cytochrome ubiquinol oxidase subunit I [Klebsiella pneumoniae] >EIV7283835.1 cytochrome ubiquinol oxidase subunit I [Klebsiella pneumoniae] >EIV9515795.1 cytochrome ubiquinol oxidase subunit I [Klebsiella pneumoniae] >EIW5038605.1…	sp|P26459|APPC_ECOLI(Cytochrome bd-II ubiquinol oxidase subunit 1 OS=Escherichia coli (strain K12) OX=83333 GN=appC PE=1 SV=1)	ref_gene
	GeFixPreAbcdefg5250	565	366	294	382	310	509	2136	543	31.74	22.86	19.52	21.28	18.27	29.21	124.4	37.74	22.734	63.7833	2.82718	1.49936	0.000281677	0.0113181	yes	up	metF	MULTISPECIES: methylenetetrahydrofolate reductase	Chr	5314217	5313330	-	COG0685(E:Amino acid transport and metabolism)	COG0685(5,10-methylenetetrahydrofolate reductase)	METABOLISM	K00297	metF	methylenetetrahydrofolate reductase (NADH) [EC:1.5.1.54]	map00720(Carbon fixation pathways in prokaryotes); map00670(One carbon pool by folate)	Metabolism;Metabolism	Energy metabolism;Metabolism of cofactors and vitamins	PF02219.20(MTHFR:Methylenetetrahydrofolate reductase)	GO:0005829(cellular_component:cytosol); GO:0035999(biological_process:tetrahydrofolate interconversion); GO:0004489(molecular_function:methylenetetrahydrofolate reductase (NAD(P)H) activity); GO:0009086(biological_process:methionine biosynthetic process); GO:0106313(deleted:old GO); GO:0106312(deleted:old GO)	GO:0110165;GO:0009987;GO:0003824;GO:0008152	WP_114507472.1(methylenetetrahydrofolate reductase [Klebsiella pneumoniae] >SSM25424.1 5,10-methylenetetrahydrofolate reductase [Klebsiella pneumoniae])	sp|P11003|METF_SALTY(5,10-methylenetetrahydrofolate reductase OS=Salmonella typhimurium (strain LT2 / SGSC1412 / ATCC 700720) OX=99287 GN=metF PE=3 SV=2)	ref_gene
	GeFixPreAbcdefg2139	188	166	274	179	107	287	607	1051	5.92	5.78	10.15	5.59	3.55	9.24	19.79	40.83	6.198	23.2867	3.53495	1.82169	7.00409e-06	0.000946512	yes	up	narK	MULTISPECIES: NarK family nitrate/nitrite MFS transporter	Chr	2145561	2146949	+	COG2223(P:Inorganic ion transport and metabolism)	COG2223(Nitrate/nitrite transporter NarK)	METABOLISM	K02575	narK	MFS transporter, NNP family, nitrate/nitrite transporter	map00910(Nitrogen metabolism)	Metabolism	Energy metabolism	PF07690.19(MFS_1:Major Facilitator Superfamily)	GO:0016021(cellular_component:integral component of membrane); GO:0005886(cellular_component:plasma membrane); GO:0015112(molecular_function:nitrate transmembrane transporter activity); GO:0015113(molecular_function:nitrite transmembrane transporter activity); GO:0042128(biological_process:nitrate assimilation)	GO:0110165;GO:0005215;GO:0009987;GO:0008152	WP_004175568.1(MULTISPECIES: NarK family nitrate/nitrite MFS transporter [Klebsiella] >YP_005227511.1 nitrite extrusion protein [Klebsiella pneumoniae subsp. pneumoniae HS11286] >AGT23784.1 nitrite extrusion protein [Klebsiella pneumoniae JM45] >EMH97507.1 nitrate/nitrite transporter NarK [Klebsiella pneumoniae RYC492] >MBT9349683.1 NarK family nitrate/nitrite MFS transporter [Providencia stuarti…	sp|P10903|NARK_ECOLI(Nitrate/nitrite antiporter NarK OS=Escherichia coli (strain K12) OX=83333 GN=narK PE=1 SV=2)	ref_gene
	GeFixPreAbcdefg0369	513	570	627	672	355	662	1037	1596	8.28	10.15	11.86	10.75	6.05	10.91	17.31	31.71	9.418	19.9767	2.02012	1.01444	0.00110694	0.0274439	yes	up	nirB	MULTISPECIES: nitrite reductase large subunit	Chr	402684	400141	-	COG1251(C:Energy production and conversion)	COG1251(NAD(P)H-nitrite reductase, large subunit)	METABOLISM	K00362	nirB	nitrite reductase (NADH) large subunit [EC:1.7.1.15]	map00910(Nitrogen metabolism)	Metabolism	Energy metabolism	PF07992.17(Pyr_redox_2:Pyridine nucleotide-disulphide oxidoreductase); PF04324.18(Fer2_BFD:BFD-like [2Fe-2S] binding domain); PF00070.30(Pyr_redox:Pyridine nucleotide-disulphide oxidoreductase); PF01077.25(NIR_SIR:Nitrite and sulphite reductase 4Fe-4S domain); PF03460.20(NIR_SIR_ferr:Nitrite/Sulfite reductase ferredoxin-like half domain); PF13738.9(Pyr_redox_3:Pyridine nucleotide-disulphide oxido…	GO:0008942(molecular_function:nitrite reductase [NAD(P)H] activity); GO:0050661(molecular_function:NADP binding); GO:0050660(molecular_function:flavin adenine dinucleotide binding); GO:0051539(molecular_function:4 iron, 4 sulfur cluster binding); GO:0020037(molecular_function:heme binding); GO:0015044(molecular_function:rubredoxin-NAD+ reductase activity); GO:0042128(biological_process:nitrate as…	GO:0005488;GO:0009987;GO:0003824;GO:0008152	WP_002920243.1(MULTISPECIES: nitrite reductase large subunit NirB [Klebsiella] >YP_005229204.1 nitrite reductase large subunit [Klebsiella pneumoniae subsp. pneumoniae HS11286] >AGT22215.1 nitrite reductase large subunit [Klebsiella pneumoniae JM45] >AKR98194.1 nitrite reductase [Klebsiella pneumoniae UHKPC33] >EJK26655.1 nitrite reductase subunit NirD [Klebsiella pneumoniae subsp. pneumoniae KPN…	sp|P08201|NIRB_ECOLI(Nitrite reductase (NADH) large subunit OS=Escherichia coli (strain K12) OX=83333 GN=nirB PE=3 SV=4)	ref_gene
Carbohydrate metabolism
	GeFixPreAbcdefg3936	1383	903	928	812	1735	312	206	587	64.86	47.01	51.34	37.76	85.49	14.95	10.01	34.02	57.292	19.66	0.321817	-1.63569	2.42102e-06	0.000434014	yes	down	tktA	MULTISPECIES: transketolase	Chr	3950969	3950139	-	COG3959(G:Carbohydrate transport and metabolism)	COG3959(Transketolase, N-terminal subunit)	METABOLISM	K00615	tktA	transketolase [EC:2.2.1.1]	map00030(Pentose phosphate pathway); map01051(Biosynthesis of ansamycins); map00710(Carbon fixation in photosynthetic organisms)	Metabolism;Metabolism;Metabolism	Carbohydrate metabolism;Metabolism of terpenoids and polyketides;Energy metabolism	PF00456.24(Transketolase_N:Transketolase, thiamine diphosphate binding domain); PF13292.9(DXP_synthase_N:1-deoxy-D-xylulose-5-phosphate synthase); PF00676.23(E1_dh:Dehydrogenase E1 component); PF02775.24(TPP_enzyme_C:Thiamine pyrophosphate enzyme, C-terminal TPP binding domain)	GO:0004802(molecular_function:transketolase activity)	GO:0003824	WP_002893603.1(MULTISPECIES: transketolase [Klebsiella] >YP_005225734.1 transketolase domain-containing protein [Klebsiella pneumoniae subsp. pneumoniae HS11286] >AGT25365.1 Transketolase, thiamine diphosphate binding domain protein [Klebsiella pneumoniae JM45] >AKS01438.1 transketolase [Klebsiella pneumoniae UHKPC33] >EJK26934.1 transketolase [Klebsiella pneumoniae subsp. pneumoniae KPNIH19] >EN…	sp|A6VKQ4|APTA_ACTSZ(Apulose-4-phosphate transketolase subunit A OS=Actinobacillus succinogenes (strain ATCC 55618 / DSM 22257 / CCUG 43843 / 130Z) OX=339671 GN=aptA PE=1 SV=1)	ref_gene
	GeFixPreAbcdefg3935	255	279	144	182	525	145	94	143	13.07	15.89	8.72	9.25	28.26	7.59	4.99	9.06	15.038	7.21333	0.461977	-1.11411	0.00175689	0.0337596	yes	down	tktA	MULTISPECIES: transketolase	Chr	3950146	3949211	-	COG3958(G:Carbohydrate transport and metabolism)	COG3958(Transketolase, C-terminal subunit)	METABOLISM	K00615	tktA	transketolase [EC:2.2.1.1]	map00030(Pentose phosphate pathway); map01051(Biosynthesis of ansamycins); map00710(Carbon fixation in photosynthetic organisms)	Metabolism;Metabolism;Metabolism	Carbohydrate metabolism;Metabolism of terpenoids and polyketides;Energy metabolism	PF02780.23(Transketolase_C:Transketolase, C-terminal domain); PF02779.27(Transket_pyr:Transketolase, pyrimidine binding domain); PF17147.7(PFOR_II:Pyruvate:ferredoxin oxidoreductase core domain II)	GO:0004802(molecular_function:transketolase activity); GO:0003824(molecular_function:catalytic activity); GO:0008661(molecular_function:1-deoxy-D-xylulose-5-phosphate synthase activity)	GO:0003824	WP_023282274.1(transketolase [Klebsiella pneumoniae] >MBP7674197.1 transketolase family protein [Klebsiella sp.] >APP22701.1 transketolase [Klebsiella pneumoniae] >AWX81236.1 transketolase family protein [Klebsiella pneumoniae subsp. pneumoniae] >AXS04862.1 transketolase family protein [Klebsiella pneumoniae] >AYY23563.1 transketolase family protein [Klebsiella pneumoniae])	sp|A6VKQ3|APTB_ACTSZ(Apulose-4-phosphate transketolase subunit B OS=Actinobacillus succinogenes (strain ATCC 55618 / DSM 22257 / CCUG 43843 / 130Z) OX=339671 GN=aptB PE=1 SV=1)	ref_gene
	GeFixPreAbcdefg2067	2611	4678	2971	3046	4055	2594	900	1491	96.59	191.71	129.4	111.74	157.85	98.05	34.48	68.08	137.458	66.87	0.470781	-1.08687	0.000251867	0.0106723	yes	down	tdcD	MULTISPECIES: propionate kinase	Chr	2063268	2064476	+	COG0282(C:Energy production and conversion)	COG0282(Acetate kinase)	METABOLISM	K00932	tdcD	propionate kinase [EC:2.7.2.15]	map00640(Propanoate metabolism)	Metabolism	Carbohydrate metabolism	PF00871.20(Acetate_kinase:Acetokinase family)	GO:0016310(biological_process:phosphorylation); GO:0046872(molecular_function:metal ion binding); GO:0005524(molecular_function:ATP binding); GO:0070689(biological_process:L-threonine catabolic process to propionate); GO:0008980(molecular_function:propionate kinase activity)	GO:0005488;GO:0009987;GO:0003824;GO:0008152	WP_002910759.1(MULTISPECIES: propionate kinase [Klebsiella] >AKR99695.1 propionate kinase [Klebsiella pneumoniae UHKPC33] >EJK18122.1 propionate/acetate kinase [Klebsiella pneumoniae subsp. pneumoniae KPNIH19] >ENY56948.1 propionate/acetate kinase [Klebsiella pneumoniae subsp. pneumoniae KpMDU1] >HBY9199313.1 propionate kinase [Klebsiella pneumoniae CHS 01] >HBY9212365.1 propionate kinase [Klebsi…	sp|B5XVZ8|TDCD_KLEP3(Propionate kinase OS=Klebsiella pneumoniae (strain 342) OX=507522 GN=tdcD PE=3 SV=1)	ref_gene
	GeFixPreAbcdefg0936	439	600	427	311	502	299	165	94	18.28	27.7	20.95	12.84	21.98	12.72	7.12	4.83	20.35	8.22333	0.398897	-1.32591	2.78305e-05	0.00275995	yes	down	pduQ	1-propanol dehydrogenase PduQ	Chr	932142	931030	-	COG1454(C:Energy production and conversion)	COG1454(Alcohol dehydrogenase, class IV)	METABOLISM	K13921	pduQ	1-propanol dehydrogenase	map00640(Propanoate metabolism)	Metabolism	Carbohydrate metabolism	PF00465.22(Fe-ADH:Iron-containing alcohol dehydrogenase); PF13685.9(Fe-ADH_2:Iron-containing alcohol dehydrogenase)	GO:0046872(molecular_function:metal ion binding); GO:0016616(molecular_function:oxidoreductase activity, acting on the CH-OH group of donors, NAD or NADP as acceptor)	GO:0003824;GO:0005488	WP_159224729.1(1-propanol dehydrogenase PduQ [Klebsiella pneumoniae])	sp|Q9XDN0|PDUQ_SALTY(1-propanol dehydrogenase PduQ OS=Salmonella typhimurium (strain LT2 / SGSC1412 / ATCC 700720) OX=99287 GN=pduQ PE=1 SV=1)	ref_gene
	GeFixPreAbcdefg2068	3850	8020	4619	5568	7041	4349	1437	2617	69.31	159.34	97.53	99.38	133.77	80	26.76	58.02	111.866	54.9267	0.474957	-1.07413	0.000654632	0.0202069	yes	down	pflD	formate C-acetyltransferase	Chr	2064505	2066799	+	COG1882(C:Energy production and conversion)	COG1882(Pyruvate-formate lyase)	METABOLISM	K00656	pflD	formate C-acetyltransferase [EC:2.3.1.54]	map00640(Propanoate metabolism); map00620(Pyruvate metabolism); map00650(Butanoate metabolism)	Metabolism;Metabolism;Metabolism	Carbohydrate metabolism;Carbohydrate metabolism;Carbohydrate metabolism	PF02901.18(PFL-like:Pyruvate formate lyase-like); PF01228.24(Gly_radical:Glycine radical)	GO:0005737(cellular_component:cytoplasm); GO:0006006(biological_process:glucose metabolic process); GO:0008861(molecular_function:formate C-acetyltransferase activity)	GO:0003824;GO:0008152;GO:0110165	GKI35107.1(formate acetyltransferase [Klebsiella pneumoniae] >GKI88250.1 formate acetyltransferase [Klebsiella pneumoniae] >GKK01714.1 formate acetyltransferase [Klebsiella pneumoniae] >GKL46235.1 formate acetyltransferase [Klebsiella pneumoniae] >GKN07721.1 formate acetyltransferase [Klebsiella pneumoniae])	sp|P42632|TDCE_ECOLI(PFL-like enzyme TdcE OS=Escherichia coli (strain K12) OX=83333 GN=tdcE PE=1 SV=2)	ref_gene
	GeFixPreAbcdefg0937	780	998	919	552	771	521	347	183	25.09	35.53	34.77	17.61	26.12	17.13	11.56	7.26	27.824	11.9833	0.423763	-1.23867	5.27009e-05	0.00430946	yes	down	pduP	CoA-acylating propionaldehyde dehydrogenase PduP	Chr	933542	932154	-	COG1012(I:Lipid transport and metabolism)	COG1012(Acyl-CoA reductase or other NAD-dependent aldehyde dehydrogenase)	METABOLISM	K13922	pduP	propionaldehyde dehydrogenase [EC:1.2.1.87]	map00640(Propanoate metabolism)	Metabolism	Carbohydrate metabolism	PF00171.25(Aldedh:Aldehyde dehydrogenase family)	GO:0008774(molecular_function:acetaldehyde dehydrogenase (acetylating) activity)	GO:0003824	WP_048332159.1(CoA-acylating propionaldehyde dehydrogenase PduP [Klebsiella pneumoniae] >EIV2283335.1 CoA-acylating propionaldehyde dehydrogenase PduP [Klebsiella pneumoniae] >EIV5302055.1 CoA-acylating propionaldehyde dehydrogenase PduP [Klebsiella pneumoniae] >EIV7282874.1 CoA-acylating propionaldehyde dehydrogenase PduP [Klebsiella pneumoniae] >EIV7931355.1 CoA-acylating propionaldehyde dehydr…	sp|Q9XDN1|PDUP_SALTY(Propanal dehydrogenase (CoA-propanoylating) OS=Salmonella typhimurium (strain LT2 / SGSC1412 / ATCC 700720) OX=99287 GN=pduP PE=1 SV=1)	ref_gene
	GeFixPreAbcdefg0931	320	399	344	253	405	206	160	127	11.47	15.83	14.51	8.99	15.27	7.54	5.94	5.62	13.214	6.36667	0.470722	-1.08705	3.13053e-06	0.000503153	yes	down	pduW	acetate/propionate family kinase	Chr	928332	927118	-	COG0282(C:Energy production and conversion)	COG0282(Acetate kinase)	METABOLISM	K19697	pduW	propionate kinase [EC:2.7.2.15]	map00640(Propanoate metabolism)	Metabolism	Carbohydrate metabolism	PF00871.20(Acetate_kinase:Acetokinase family)	GO:0005737(cellular_component:cytoplasm); GO:0008980(molecular_function:propionate kinase activity); GO:0016310(biological_process:phosphorylation); GO:0019543(biological_process:propionate catabolic process); GO:0051144(biological_process:propanediol catabolic process); GO:0005524(molecular_function:ATP binding)	GO:0005488;GO:0009987;GO:0003824;GO:0008152;GO:0110165	WP_032438962.1(acetate/propionate family kinase [Klebsiella pneumoniae] >EIV5302061.1 acetate/propionate family kinase [Klebsiella pneumoniae] >EIV5641193.1 acetate/propionate family kinase [Klebsiella pneumoniae] >EIV7282880.1 acetate/propionate family kinase [Klebsiella pneumoniae] >EIV9567827.1 acetate/propionate family kinase [Klebsiella pneumoniae] >EIW8608919.1 acetate/propionate family kin…	sp|A6TDE9|PDUW_KLEP7(Propionate kinase OS=Klebsiella pneumoniae subsp. pneumoniae (strain ATCC 700721 / MGH 78578) OX=272620 GN=pduW PE=3 SV=1)	ref_gene
	GeFixPreAbcdefg5090	11965	7722	7912	6536	11910	4352	2116	3514	311.63	222.31	242.09	168.79	326.95	115.82	57.04	112.82	254.354	95.2267	0.357747	-1.48299	4.46082e-08	1.89017e-05	yes	down	aceB	malate synthase A	Chr	5148599	5146998	-	COG2225(C:Energy production and conversion)	COG2225(Malate synthase)	METABOLISM	K01638	aceB	malate synthase [EC:2.3.3.9]	map00630(Glyoxylate and dicarboxylate metabolism); map00620(Pyruvate metabolism)	Metabolism;Metabolism	Carbohydrate metabolism;Carbohydrate metabolism	PF01274.25(Malate_synthase:Malate synthase)	GO:0006099(biological_process:tricarboxylic acid cycle); GO:0006097(biological_process:glyoxylate cycle); GO:0004474(molecular_function:malate synthase activity)	GO:0009987;GO:0003824;GO:0008152	WP_032415842.1(malate synthase A [Klebsiella pneumoniae] >EIV5303757.1 malate synthase A [Klebsiella pneumoniae] >EIV5871210.1 malate synthase A [Klebsiella pneumoniae] >EIV6790477.1 malate synthase A [Klebsiella pneumoniae] >EIV7285560.1 malate synthase A [Klebsiella pneumoniae] >EIV9561006.1 malate synthase A [Klebsiella pneumoniae])	sp|P08997|MASY_ECOLI(Malate synthase A OS=Escherichia coli (strain K12) OX=83333 GN=aceB PE=1 SV=1)	ref_gene
	GeFixPreAbcdefg2915	661	302	336	317	409	218	195	176	17.41	8.79	10.4	8.28	11.35	5.87	5.32	5.71	11.246	5.63333	0.484391	-1.04575	7.33606e-05	0.00534271	yes	down	aldA	MULTISPECIES: aldehyde dehydrogenase	Chr	2908880	2907441	-	COG1012(I:Lipid transport and metabolism)	COG1012(Acyl-CoA reductase or other NAD-dependent aldehyde dehydrogenase)	METABOLISM	K07248	aldA	lactaldehyde dehydrogenase / glycolaldehyde dehydrogenase [EC:1.2.1.22 1.2.1.21]	map00630(Glyoxylate and dicarboxylate metabolism); map00620(Pyruvate metabolism)	Metabolism;Metabolism	Carbohydrate metabolism;Carbohydrate metabolism	PF00171.25(Aldedh:Aldehyde dehydrogenase family)	GO:0008911(molecular_function:lactaldehyde dehydrogenase activity)	GO:0003824	WP_004151568.1(MULTISPECIES: aldehyde dehydrogenase [Klebsiella] >AKS00487.1 aldehyde dehydrogenase [Klebsiella pneumoniae UHKPC33] >EJK25530.1 aldehyde dehydrogenase A [Klebsiella pneumoniae subsp. pneumoniae KPNIH19] >EMH98211.1 aldehyde dehydrogenase A [Klebsiella pneumoniae RYC492] >MBP7674437.1 aldehyde dehydrogenase [Klebsiella sp.] >MBT9348798.1 aldehyde dehydrogenase [Providencia stuartii…	sp|P25553|ALDA_ECOLI(Lactaldehyde dehydrogenase OS=Escherichia coli (strain K12) OX=83333 GN=aldA PE=1 SV=2)	ref_gene
